# Supplementary material for: SWATH-MS for prospective identification of protein blood biomarkers of rtPA-associated intracranial hemorrhage in acute ischemic stroke: a pilot study
Source: Sci Rep. 2021 Sep 21;11:18765. doi: 10.1038/s41598-021-97710-9 (PMC8455557; doi:10.1038/s41598-021-97710-9)
Supplement: Supplementary file 1 — Supplementary Table 1. [file 41598_2021_97710_MOESM1_ESM.xlsx]

## Sheet: Supplementary_Table_1
SWATH- MS for prospective identification of protein blood biomarkers of rtPA-associated intracranial hemorrhage in acute ischemic stroke: a pilot study Bartosz Karaszewski, Anna Gójska-Grymajło, Paulina Czaplewska, Bartosz Jabłoński, Aleksandra E. Lewandowska, Daria Ossowska, Adam Wyszomirski, Marek Hałas, Edyta Szurowska
Supplementary Table 1. The clinical and neuroimaging characteristics of individual participants of the pilot phase of the study.
		OCSP	TOAST	ECASS	Age	Gender	Hypertension	Diabetes	Hiperlipidemia	Atrial Fibrillation	Active smoking	Antiplatelet drugs	VKA/NOAC	NIHSS, on admission	NIHSS, on discharge	SBP, on admission	DBP, on admission	Body temperature, on admission	Baseline infarct volume [mL]
	Without ICH
	stroke_001	PACS	LAA	NH	45	M	1	1	1	0	0	1	0	6	3	130	70	36.6	64.02
	stroke_002	LACS	UE	NH	71	F	1	1	1	0	0	0	0	3	0	220	100	37.2	0
	stroke_003	POCS	UE	NH	59	F	1	0	1	0	0	0	0	5	1	148	82	37.0	0
	stroke_004	LACS	SVD	NH	82	F	0	0	1	0	0	0	0	4	2	180	89	36.6	2.61
	stroke_005	PACS	CE	NH	68	F	1	0	1	1	0	0	1	5	4	150	80	36.5	3.93
	stroke_006	PACS	UE	NH	26	M	0	0	1	0	0	0	0	3	0	148	85	36.6	3.94
	stroke_007	PACS	CE	NH	86	F	1	0	1	1	0	0	0	10	3	164	91	37.1	8.45
	stroke_010	LACS	CE	NH	63	F	1	IFG	0	1	0	1	0	5	0	150	95	36.6	15.04
	stroke_011	POCS	UE	NH	75	F	0	0	1	0	0	0	0	3	0	158	105	36.4	1.6
	stroke_015	POCS	LAA	NH	94	F	1	0	0	0	0	1	0	4	4	190	70	36.5	36.93
	stroke_016	LACS	UE	NH	61	F	1	0	0	0	0	1	0	4	1	130	90	36.6	0
	stroke_017	PACS	CE	NH	76	M	1	0	0	1	1	0	1	2	0	182	90	36.2	0
	stroke_018	TACS	UE	NH	41	M	1	0	0	0	1	0	0	15	1	140	70	36.6	2.66
	stroke_020	LACS	UE	NH	46	F	0	IGT	1	0	0	1	0	5	0	126	85	36.6	1.49
	stroke_022	LACS	Other etiology	NH	72	M	1	1	1	0	1	0	0	5	0	137	74	36.7	1.65
	stroke_024	PACS	UE	NH	19	M	0	0	0	0	1	0	0	1	0	151	95	36.9	0
	stroke_025	LACS	LAA	NH	84	F	1	0	1	0	0	1	0	7	1	148	81	36.7	1.65
	stroke_026	TACS	CE	NH	81	F	1	0	1	1	0	0	0	16	15	194	74	36.5	49.36
	stroke_027	PACS	UE	NH	84	F	0	0	1	0	0	0	0	2	1	161	82	36.7	0
	stroke_029	PACS	UE	NH	88	F	1	0	1	0	0	0	0	5	2	147	73	36.7	0
	stroke_030	PACS	UE	NH	66	F	1	1	0	0	1	0	0	2	0	206	92	36.6	6.9
	stroke_031	POCS	UE	NH	46	F	1	1	1	0	1	1	0	3	1	122	65	36.9	12.15
	stroke_032	POCS	LAA	NH	62	F	0	0	1	0	0	0	0	16	0	150	97	36.6	0
	stroke_033	TACS	CE	NH	76	M	0	0	0	1	0	1	0	18	0	172	92	36.6	22.98
	stroke_034	TACS	CE	NH	92	F	1	0	0	1	0	1	1	16	5	106	68	36.8	56.15
	stroke_041	PACS	UE	NH	80	F	1	0	0	0	1	1	0	4	0	170	79	36.2	0
	stroke_042	PACS	SVD	NH	59	M	1	0	1	0	1	1	0	5	1	135	80	36.6	3.44
	stroke_043	TACS	CE	NH	61	M	1	0	1	0	1	1	0	11	0	125	67	36.9	32.84
	stroke_044	PACS	UE	NH	80	M	1	1	0	0	0	1	0	5	0	203	90	36.7	0
	stroke_045	PACS	UE	NH	31	M	1	0	0	0	0	0	0	2	0	176	77	36.6	24.61
	stroke_046	PACS	Other etiology	NH	38	F	0	0	1	0	0	0	0	2	1	<140	<90	36.6	27.62
	stroke_047	POCS	UE	NH	54	F	1	0	1	0	1	0	0	2	0	116	74	36.5	0
	With ICH
	stroke_008	PACS	UE	HI1	84	M	1	0	1	0	0	0	0	7	0	160	72	36.5	36.91
	stroke_009	TACS	LAA	HI1	71	M	1	1	1	0	0	1	0	9	0	146	68	36.8	50.5
	stroke_014	TACS	LAA	HI1	56	M	1	0	1	0	1	0	0	4	3	160	90	36.6	55.57
	stroke_019	TACS	UE	PH1	59	F	1	IGT	1	0	0	0	0	17	7	150	90	36.7	29.05
	stroke_021	TACS	CE	HI1	51	F	0	0	1	0	1	0	0	11	7	150	120	36.6	10.36
	stroke_023	PACS	UE	HI1	84	M	1	1	1	0	0	1	0	4	1	159	84	37.0	1.18
	stroke_037	PACS	UE	HI1	91	M	1	0	1	0	0	1	0	2	0	138	71	36.6	14.1
	stroke_038	TACS	UE	HI2	66	M	1	0	1	0	1	0	0	11	2	180	100	36.6	16.02
	stroke_039	PACS	UE	HI2	91	F	1	0	0	0	0	1	0	5	0	167	70	36.7	1.14
