# Supplementary material for: SWATH-MS for prospective identification of protein blood biomarkers of rtPA-associated intracranial hemorrhage in acute ischemic stroke: a pilot study
Source: Sci Rep. 2021 Sep 21;11:18765. doi: 10.1038/s41598-021-97710-9 (PMC8455557; doi:10.1038/s41598-021-97710-9)
Supplement: Supplementary file 2 — Supplementary Table 2. [file 41598_2021_97710_MOESM2_ESM.xlsx]

## Sheet: Arkusz1
SWATH- MS for prospective identification of protein blood biomarkers of rtPA-associated intracranial hemorrhage in acute ischemic stroke: a pilot study Bartosz Karaszewski, Anna Gójska-Grymajło, Paulina Czaplewska, Bartosz Jabłoński, Aleksandra E. Lewandowska, Daria Ossowska, Adam Wyszomirski, Marek Hałas, Edyta Szurowska
Supplementary Table 2. SWATH scores for all quantified proteins for each of the three technical repetitions for a given patient.
			Uniprot ID	P04114	P02768	P01024	P0C0L4	P01023	P00450	P02787	P01009	P02671	Q14624	P00738	P02647	P02790	P01031	P01857	P01011	P02751	P02679	P02675	P19823	P08603	P00751	P06727	P02774	P01008	P01876	P19827	P06396	P01871	P04217	P04264	P02652	P01019	P02765	P02763	P05155	P00734	Q06033	P01834	P68871	P35527	P02748	P10909	P02749	P05546	P08697
Patient Identificator	Assessment	Plasma/serum	ICH	Apolipoprotein B-100	Serum albumin	Complement C3	Complement C4-A	Alpha-2-macroglobulin	Ceruloplasmin	Serotransferrin	Alpha-1-antitrypsin	Fibrinogen alpha chain	Inter-alpha-trypsin inhibitor heavy chain H4	Haptoglobin	Apolipoprotein A-I	Hemopexin	Complement C5	Immunoglobulin heavy constant gamma 1	Alpha-1-antichymotrypsin	Fibronectin	Fibrinogen gamma chain	Fibrinogen beta chain	Inter-alpha-trypsin inhibitor heavy chain H2	Complement factor H	Complement factor B	Apolipoprotein A-IV	Vitamin D-binding protein	Antithrombin-III	Immunoglobulin heavy constant alpha 1	Inter-alpha-trypsin inhibitor heavy chain H1	Gelsolin	Immunoglobulin heavy constant mu	Alpha-1B-glycoprotein	Keratin, type II cytoskeletal 1	Apolipoprotein A-II	Angiotensinogen	Alpha-2-HS-glycoprotein	Alpha-1-acid glycoprotein 1	Plasma protease C1 inhibitor	Prothrombin	Inter-alpha-trypsin inhibitor heavy chain H3	Immunoglobulin kappa constant	Hemoglobin subunit beta	Keratin, type I cytoskeletal 9	Complement component C9	Clusterin	Beta-2-glycoprotein 1	Heparin cofactor 2	Alpha-2-antiplasmin
stroke002-1	I	serum	no	888953	2.91361e+07	1.10967e+07	722453	5.84327e+06	3.50197e+06	2.11636e+07	1.25868e+07	89510.9	3.13736e+06	1.45393e+07	4.03522e+07	9.90215e+06	625446	9.86749e+06	5.05617e+06	634757	86205.3	81953.3	2.10282e+06	1.50812e+06	1.41113e+06	2.62556e+06	1.95263e+06	1.86781e+06	8.10207e+06	1.90896e+06	453187	3.71377e+06	2.5434e+06	437518	3.34867e+06	1.00106e+06	1.8623e+06	7.58e+06	4.22189e+06	1.04159e+06	409326	1.4729e+07	1.46103e+07	140011	719219	3.03507e+06	950752	1.53125e+06	216920
stroke002-2	II	serum	no	757228	6.34183e+07	9.66421e+06	616745	5.18749e+06	2.78773e+06	2.03002e+07	1.18146e+07	72607.5	2.90291e+06	1.43448e+07	3.5187e+07	7.86621e+06	531196	9.14844e+06	4.18164e+06	590608	52428.5	85359.4	1.70766e+06	1.21679e+06	1.50753e+06	2.20552e+06	1.48819e+06	1.66786e+06	6.95388e+06	1.64679e+06	358707	3.06737e+06	2.15032e+06	216061	2.29962e+06	818296	1.58474e+06	6.74696e+06	3.27327e+06	848859	321134	1.53313e+07	1.30311e+07	80035.1	709854	2.45575e+06	708286	1.22509e+06	241773
stroke002-3	III	serum	no	933987	3.29129e+07	1.08173e+07	712763	7.27562e+06	3.64208e+06	2.16262e+07	1.17925e+07	73939.6	3.56986e+06	1.53924e+07	3.82462e+07	9.92351e+06	652095	8.19085e+06	4.99274e+06	605371	42763.9	84417.1	2.17718e+06	1.46934e+06	1.35441e+06	2.25488e+06	2.15907e+06	1.94342e+06	7.3724e+06	1.75398e+06	353056	3.69173e+06	2.70481e+06	189364	2.89033e+06	979863	1.79235e+06	9.057e+06	4.31258e+06	875113	469148	1.49415e+07	1.48055e+07	168915	740502	2.90562e+06	816929	1.5897e+06	78458.9
stroke003-1	I	serum	no	1.06832e+06	4.65347e+07	1.04757e+07	323404	7.53837e+06	1.99588e+06	2.05028e+07	1.17629e+07	54735.2	2.54979e+06	1.35471e+07	4.74624e+07	8.69065e+06	554266	1.36111e+07	2.92823e+06	1.17292e+06	67662.5	116039	1.95048e+06	1.29697e+06	1.43503e+06	3.21986e+06	2.0909e+06	1.6592e+06	9.0249e+06	1.86004e+06	536366	1.1139e+06	1.99523e+06	134746	3.64975e+06	853230	1.66292e+06	6.29084e+06	2.80624e+06	1.00076e+06	131505	2.36061e+07	1.4961e+06	128175	535482	1.99718e+06	989467	1.0409e+06	95495.5
stroke003-2	II	serum	no	1.01519e+06	7.40781e+07	9.42044e+06	330138	7.10151e+06	1.88189e+06	1.87805e+07	1.04153e+07	59466.1	2.46864e+06	1.1877e+07	4.14753e+07	8.02358e+06	572162	1.11921e+07	2.63782e+06	1.05519e+06	40369.8	55842.9	1.94363e+06	1.13258e+06	1.18061e+06	2.75804e+06	2.00626e+06	1.65276e+06	8.30793e+06	1.6475e+06	502327	1.20917e+06	1.95622e+06	93854.8	3.30613e+06	735328	1.54043e+06	5.32912e+06	2.7575e+06	884369	158363	1.97253e+07	1.34882e+06	140785	503343	1.89316e+06	863627	1.14105e+06	178965
stroke003-3	III	serum	no	1.00745e+06	6.09703e+07	1.00763e+07	367907	7.01346e+06	1.92734e+06	1.98005e+07	1.14051e+07	130701	2.43997e+06	1.2862e+07	4.34399e+07	7.80449e+06	540945	1.20252e+07	2.6924e+06	1.09223e+06	51927.4	76167.5	1.99045e+06	1.241e+06	1.22052e+06	3.14093e+06	1.82888e+06	1.61914e+06	9.68656e+06	1.49763e+06	524519	1.62685e+06	2.01406e+06	219212	3.41106e+06	783512	1.61791e+06	5.68594e+06	2.7859e+06	887233	151810	2.26329e+07	1.36599e+06	155408	438495	1.84538e+06	989108	1.14872e+06	264091
stroke004-1	I	serum	no	1.18975e+06	2.87825e+07	7.49635e+06	373496	1.33477e+07	2.63518e+06	1.5396e+07	1.43147e+07	78236.4	2.25519e+06	1.53055e+07	4.98514e+07	8.38425e+06	556609	1.14868e+07	3.44626e+06	786335	59124.9	94285.9	1.67317e+06	993939	1.59168e+06	3.38015e+06	1.60715e+06	1.58988e+06	1.00036e+07	1.36233e+06	456249	4.81869e+06	1.71558e+06	134587	2.51185e+06	792193	1.19075e+06	7.88881e+06	2.91354e+06	819484	193216	3.12242e+07	1.43943e+06	204988	724911	2.2889e+06	760737	1.18775e+06	171824
stroke004-2	II	serum	no	1.1968e+06	4.44888e+07	7.22137e+06	360209	1.3179e+07	2.80343e+06	1.72986e+07	1.34903e+07	57354	2.2536e+06	1.48971e+07	4.37974e+07	9.04731e+06	529213	1.1432e+07	3.36439e+06	763380	68048.1	66365.3	1.62047e+06	917832	1.45117e+06	3.11821e+06	1.37504e+06	1.54212e+06	9.58973e+06	1.27453e+06	430300	3.72135e+06	1.78793e+06	202845	2.82336e+06	933589	1.30656e+06	7.59082e+06	2.86864e+06	673012	224983	2.56224e+07	1.46872e+06	193989	625825	2.22844e+06	738160	1.25872e+06	154266
stroke004-3	III	serum	no	1.33739e+06	4.71753e+07	7.5364e+06	329461	1.35797e+07	3.03471e+06	1.34907e+07	1.31642e+07	91505.5	2.21377e+06	1.52131e+07	3.82949e+07	9.16273e+06	564276	1.06218e+07	3.45965e+06	817952	31959.8	153815	1.79308e+06	961214	1.4908e+06	3.54978e+06	1.84435e+06	1.9329e+06	1.02258e+07	1.4065e+06	417593	3.78653e+06	1.4244e+06	76625.8	2.89724e+06	941816	1.46557e+06	8.27294e+06	2.75478e+06	787002	225998	2.66131e+07	1.59882e+06	138587	706988	2.34545e+06	759959	1.32394e+06	252930
stroke005-1	I	serum	no	1.427e+06	6.2873e+07	6.95008e+06	404744	7.6604e+06	2.60092e+06	1.60967e+07	8.75511e+06	46130.7	2.26545e+06	1.45704e+07	3.65495e+07	7.4264e+06	553869	7.98022e+06	3.68227e+06	858970	52503.8	89420.6	1.93967e+06	1.0576e+06	1.36924e+06	1.49846e+06	1.98185e+06	1.91205e+06	5.23858e+06	1.6722e+06	349298	4.88112e+06	1.81916e+06	73147.4	2.71145e+06	939757	1.24134e+06	8.39545e+06	3.29668e+06	964189	190776	1.39937e+07	1.57753e+07	73994.5	394433	1.93326e+06	718911	1.35169e+06	167927
stroke005-2	II	serum	no	1.49852e+06	4.94119e+07	8.89106e+06	450902	7.71268e+06	2.71747e+06	1.68342e+07	9.59672e+06	56165.8	2.35803e+06	1.55954e+07	3.76083e+07	7.38012e+06	595550	8.60784e+06	3.94682e+06	891127	55492.6	125095	2.0677e+06	1.19645e+06	1.4144e+06	1.7722e+06	2.42297e+06	1.72389e+06	6.02254e+06	1.77259e+06	327783	4.94816e+06	1.60765e+06	112879	3.16686e+06	788819	1.46399e+06	7.02038e+06	3.24255e+06	927979	199706	1.49659e+07	1.63123e+07	100055	507888	2.27247e+06	774775	1.42253e+06	162983
stroke005-3	III	serum	no	1.57842e+06	4.86864e+07	9.02115e+06	477193	8.2101e+06	2.70353e+06	1.27316e+07	9.82464e+06	63964.3	2.51493e+06	1.54241e+07	3.61622e+07	7.50575e+06	649081	8.48e+06	4.05473e+06	994197	62016.1	91192	2.17199e+06	1.21932e+06	1.23977e+06	1.93623e+06	1.88576e+06	1.9427e+06	6.65143e+06	1.93946e+06	335123	4.98998e+06	1.82155e+06	129152	3.19845e+06	1.01987e+06	662784	8.40326e+06	3.34979e+06	1.1065e+06	210456	1.50529e+07	1.66425e+07	139073	505467	2.27297e+06	942906	1.53947e+06	201080
stroke006-1	I	serum	no	461486	6.19096e+07	8.78187e+06	363739	5.13355e+06	1.75356e+06	1.75898e+07	9.49928e+06	44942	2.11424e+06	1.60946e+07	3.82965e+07	7.14318e+06	509316	1.25404e+07	3.28187e+06	871753	72952	47044.3	1.63056e+06	870881	1.38777e+06	2.29069e+06	1.42286e+06	1.76125e+06	6.02734e+06	1.56019e+06	469818	5.46678e+06	787526	67993.1	3.07173e+06	774129	1.21154e+06	5.01752e+06	2.69933e+06	917274	145225	2.66021e+07	6.24177e+06	120981	379646	2.39437e+06	712675	1.15405e+06	203264
stroke006-2	II	serum	no	488037	6.33437e+07	9.16246e+06	361621	5.83299e+06	1.9883e+06	1.79793e+07	9.64594e+06	37342.3	2.31963e+06	1.5586e+07	3.74003e+07	7.42024e+06	533127	1.20672e+07	3.20568e+06	941763	35708.3	106088	1.75183e+06	891967	1.42815e+06	2.41393e+06	1.93269e+06	1.5973e+06	6.28108e+06	1.62622e+06	437158	4.47738e+06	793878	53967.3	3.41805e+06	634601	1.30072e+06	4.15734e+06	2.91748e+06	1.02106e+06	103793	2.57004e+07	6.82062e+06	153575	396319	2.53677e+06	858542	1.22894e+06	317347
stroke006-3	III	serum	no	547563	4.00684e+07	9.70618e+06	407838	6.02515e+06	2.17903e+06	1.94674e+07	1.03528e+07	102985	2.30403e+06	1.7057e+07	4.09304e+07	7.8321e+06	588575	1.31779e+07	3.94173e+06	984669	14563.2	90722	1.91976e+06	968440	1.45808e+06	2.64574e+06	2.19081e+06	1.74477e+06	7.1248e+06	1.75595e+06	514703	4.93533e+06	824380	190530	3.83714e+06	852954	1.47789e+06	5.83962e+06	3.0431e+06	1.05205e+06	178131	2.80439e+07	7.19381e+06	174228	445207	2.71368e+06	899307	1.17146e+06	376872
stroke007-1	I	serum	no	652881	5.50912e+07	7.32075e+06	454384	1.03378e+07	2.08156e+06	1.88023e+07	1.43312e+07	52324.9	1.90846e+06	1.75914e+07	3.40868e+07	6.67474e+06	535262	1.50243e+07	3.88106e+06	606919	194955	84352.8	1.48983e+06	979168	1.31246e+06	962581	1.5444e+06	1.27318e+06	9.50292e+06	1.24306e+06	273412	9.55977e+06	1.17022e+06	159760	2.46647e+06	567588	1.11054e+06	4.33845e+06	2.28303e+06	757609	310381	3.1597e+07	1.60362e+06	67681.8	613386	1.76296e+06	565794	823687	207790
stroke007-2	II	serum	no	832092	3.06264e+07	7.28736e+06	462232	1.23287e+07	2.58296e+06	2.11266e+07	1.44018e+07	151972	2.46832e+06	1.88455e+07	3.78265e+07	7.90804e+06	626362	1.56029e+07	4.69772e+06	710852	71695.4	89649.2	1.94194e+06	1.08427e+06	1.37027e+06	1.24432e+06	2.29751e+06	1.76151e+06	1.10932e+07	1.51662e+06	320982	8.37412e+06	1.66993e+06	95599	2.05886e+06	753955	1.33927e+06	4.03295e+06	2.7942e+06	884052	441094	3.02082e+07	2.04542e+06	192812	927688	2.03135e+06	630904	1.10116e+06	253137
stroke007-3	III	serum	no	675800	4.25949e+07	8.58079e+06	463616	1.16673e+07	2.23463e+06	1.95129e+07	1.40176e+07	71511.7	2.27363e+06	1.64913e+07	3.91729e+07	6.97478e+06	507460	1.52567e+07	4.3008e+06	692336	70839.5	59847.8	1.65675e+06	1.03654e+06	1.40729e+06	1.03126e+06	2.12092e+06	1.40172e+06	1.0345e+07	1.45247e+06	298131	8.23115e+06	1.57371e+06	216416	2.25832e+06	738402	1.14452e+06	5.1058e+06	2.53808e+06	900270	352382	3.04972e+07	2.01302e+06	70819.9	840181	1.96527e+06	702179	1.01352e+06	228965
stroke008-1	I	serum	yes	1.1328e+06	6.30662e+07	7.25963e+06	389061	1.17821e+07	2.79505e+06	1.27418e+07	1.30408e+07	70953.1	2.73204e+06	9.47837e+06	4.0549e+07	8.73888e+06	682056	1.24845e+07	4.12736e+06	945313	44403.8	72202.4	2.0223e+06	1.12428e+06	1.21834e+06	1.93111e+06	2.35565e+06	1.9508e+06	1.21089e+07	1.60872e+06	534966	3.5942e+06	1.9056e+06	181289	2.62342e+06	635186	1.58612e+06	4.23163e+06	3.25252e+06	817371	320695	2.46823e+07	2.14521e+06	92427	650809	2.24341e+06	626976	830137	166057
stroke008-2	II	serum	yes	1.1009e+06	6.60555e+07	6.44754e+06	266881	1.01241e+07	2.28989e+06	1.64587e+07	1.20868e+07	102405	2.3771e+06	8.1971e+06	4.42314e+07	8.58648e+06	547649	1.30051e+07	3.52565e+06	796492	36003.3	38407.2	1.65553e+06	918133	1.30347e+06	1.37468e+06	1.89845e+06	1.74588e+06	9.84997e+06	1.3169e+06	497257	2.98599e+06	1.7408e+06	116633	2.96927e+06	586717	1.12084e+06	5.74304e+06	2.88673e+06	785242	320980	2.81336e+07	2.02105e+06	74393.3	508934	1.8889e+06	412222	637525	143014
stroke008-3	III	serum	yes	643633	1.22314e+08	3.82612e+06	280884	5.49546e+06	1.5887e+06	1.10749e+07	9.72064e+06	53259.6	1.4848e+06	5.03782e+06	3.78023e+07	6.41295e+06	310404	1.10094e+07	2.45367e+06	465622	37506.6	124053	1.10529e+06	561888	1.05817e+06	876129	1.56014e+06	990856	6.729e+06	835823	283848	2.33408e+06	1.13079e+06	87044.2	4.17707e+06	396012	764307	3.91462e+06	1.71533e+06	516688	248488	2.62666e+07	1.20804e+06	111739	357154	1.29886e+06	355099	295220	181351
stroke009-1	I	serum	yes	989123	5.8437e+07	6.92662e+06	606951	8.11272e+06	2.81368e+06	1.89197e+07	1.97722e+07	123181	2.62822e+06	1.48606e+07	4.40852e+07	6.27096e+06	819883	8.91575e+06	5.56034e+06	1.14576e+06	89596.6	65169	1.65263e+06	1.10829e+06	2.59282e+06	2.99795e+06	1.83569e+06	585719	7.15803e+06	1.67013e+06	434221	1.87854e+06	1.95905e+06	146723	3.03366e+06	743879	1.5548e+06	5.42149e+06	3.83316e+06	855760	316909	1.0929e+07	3.12449e+06	100223	964723	2.79364e+06	463252	1.50417e+06	200831
stroke009-2	II	serum	yes	959904	6.25437e+07	6.77669e+06	576848	7.90534e+06	2.59621e+06	1.85421e+07	1.98875e+07	122542	2.52198e+06	1.52858e+07	4.3921e+07	6.04201e+06	790530	8.00502e+06	5.49922e+06	1.07891e+06	102363	137402	1.58471e+06	1.06914e+06	2.52542e+06	2.95482e+06	1.61859e+06	558879	7.02436e+06	1.58745e+06	410387	1.69138e+06	2.0255e+06	170459	3.739e+06	709044	1.50606e+06	5.22275e+06	3.78544e+06	803419	326452	9.76206e+06	3.15639e+06	187593	916133	2.76845e+06	437474	1.43808e+06	334142
stroke009-3	III	serum	yes	1.05948e+06	6.45539e+07	6.9447e+06	403025	8.11867e+06	2.3611e+06	1.81067e+07	2.24218e+07	115068	2.16212e+06	1.33693e+07	4.54704e+07	5.41936e+06	759818	4.14763e+06	4.6115e+06	1.18669e+06	88888.1	54047.5	1.48327e+06	1.01981e+06	2.90791e+06	3.33294e+06	1.62632e+06	412717	7.88621e+06	1.57366e+06	345138	1.75115e+06	2.09506e+06	132663	3.75482e+06	593376	1.61591e+06	5.24831e+06	3.73704e+06	816062	305648	1.14235e+07	3.11765e+06	68534.4	994366	2.77579e+06	426847	1.32942e+06	167413
stroke010-1	I	serum	no	1.19968e+06	5.66491e+07	6.31473e+06	471106	1.02134e+07	2.37576e+06	1.77314e+07	1.93985e+07	78519.9	1.71007e+06	1.18282e+07	4.94217e+07	6.96837e+06	578237	1.33183e+07	2.75916e+06	1.63531e+06	33234.1	57202.8	1.91487e+06	1.07356e+06	1.8112e+06	4.81171e+06	1.43941e+06	657490	3.88379e+06	1.81684e+06	661166	3.71599e+06	2.33931e+06	116927	4.69835e+06	739188	1.99529e+06	2.86742e+06	2.8349e+06	924652	222783	1.47518e+07	1.76043e+06	157918	787566	2.56585e+06	441627	1.00635e+06	110827
stroke010-2	II	serum	no	1.12259e+06	6.31966e+07	8.40329e+06	638998	1.00386e+07	2.65466e+06	1.83223e+07	1.76705e+07	52318	2.00277e+06	1.10824e+07	4.40413e+07	7.52355e+06	604871	1.32651e+07	3.37113e+06	1.61127e+06	32200.9	65261.1	2.08453e+06	1.19275e+06	1.72285e+06	3.90981e+06	1.49532e+06	1.07775e+06	3.34348e+06	1.89289e+06	570993	3.43705e+06	2.18392e+06	129266	2.63029e+06	883351	1.9231e+06	3.21506e+06	3.05137e+06	823011	259358	1.53114e+07	1.69748e+06	46345.4	777551	2.28498e+06	477087	1.10255e+06	244322
stroke010-3	III	serum	no	1.32381e+06	3.58429e+07	8.39412e+06	703940	1.1249e+07	2.83658e+06	2.02734e+07	2.01331e+07	80282.1	2.10419e+06	1.2658e+07	5.09134e+07	7.43167e+06	517121	1.49585e+07	3.52499e+06	1.7888e+06	33335.1	67403.8	2.28296e+06	1.26662e+06	1.82906e+06	4.54517e+06	1.74967e+06	916629	4.0662e+06	2.14626e+06	719488	3.07481e+06	2.31948e+06	185498	5.30147e+06	935975	2.39333e+06	3.42734e+06	3.17694e+06	891759	243614	1.23416e+07	1.99937e+06	199390	770967	2.69176e+06	513068	1.20949e+06	156754
stroke011-1	I	serum	no	1.13736e+06	6.01727e+07	7.40524e+06	438034	7.29882e+06	2.35838e+06	1.62549e+07	1.0664e+07	73669.5	2.4022e+06	1.57218e+07	3.99711e+07	8.39595e+06	568926	1.22765e+07	3.22523e+06	797977	82511.1	335776	1.6227e+06	949723	1.36351e+06	2.1096e+06	1.26424e+06	1.8524e+06	7.27903e+06	1.43893e+06	484316	6.47068e+06	1.8784e+06	139921	2.95995e+06	868875	1.15649e+06	5.07542e+06	3.03105e+06	857860	282439	2.50279e+07	3.41853e+06	98393.6	559027	2.3105e+06	530567	1.22058e+06	196469
stroke011-2	II	serum	no	1.28976e+06	4.50623e+07	8.6304e+06	546125	8.10454e+06	2.4562e+06	1.78808e+07	1.1508e+07	85382.3	2.59323e+06	1.62175e+07	4.2375e+07	8.60372e+06	639957	1.30206e+07	3.51119e+06	779050	73341	60904.2	1.83665e+06	914905	1.43548e+06	1.91383e+06	1.38252e+06	1.76521e+06	7.83022e+06	1.61225e+06	464167	5.3723e+06	2.02626e+06	415039	3.26536e+06	978479	1.14515e+06	5.56203e+06	3.44318e+06	866739	294215	2.5104e+07	3.86325e+06	223855	540199	2.46377e+06	562597	1.68027e+06	149726
stroke011-3	III	serum	no	1.296e+06	4.34409e+07	7.43767e+06	539446	7.5881e+06	2.62583e+06	1.39607e+07	1.23476e+07	268270	2.31134e+06	1.40069e+07	4.73323e+07	9.72525e+06	518337	1.58936e+07	3.35439e+06	719175	107418	114887	1.77467e+06	791230	1.47314e+06	1.34551e+06	1.55939e+06	1.84199e+06	6.01269e+06	1.33438e+06	429764	4.79722e+06	1.77778e+06	96910.2	3.4301e+06	1.08067e+06	1.07015e+06	7.53925e+06	3.1542e+06	944776	278276	2.63373e+07	3.39409e+06	46329.9	559766	2.04046e+06	372173	1.24166e+06	151099
stroke014-1	I	serum	yes	976991	6.89822e+07	7.91171e+06	461091	5.45239e+06	2.52657e+06	1.53148e+07	1.01787e+07	79585.3	1.85261e+06	1.90061e+07	4.0571e+07	8.27168e+06	523462	1.14676e+07	4.21424e+06	664566	50855.6	70845	1.70496e+06	1.02965e+06	1.99203e+06	1.07924e+06	1.41358e+06	1.7788e+06	5.07826e+06	1.13086e+06	324867	2.1988e+06	1.61744e+06	164191	3.18163e+06	742424	1.21477e+06	7.10062e+06	3.34927e+06	1.10319e+06	190202	2.1802e+07	5.36228e+06	264328	879344	1.45651e+06	346581	1.10407e+06	107620
stroke014-2	II	serum	yes	956720	6.42976e+07	8.55632e+06	460208	6.33014e+06	2.28439e+06	1.94192e+07	1.21269e+07	45680.6	1.98407e+06	2.04683e+07	3.57882e+07	6.62299e+06	630663	1.0318e+07	4.12955e+06	682392	56347.3	363068	1.45927e+06	1.20372e+06	1.77135e+06	1.23984e+06	1.12211e+06	1.61029e+06	7.53531e+06	1.39213e+06	460376	1.60883e+06	1.54522e+06	142052	2.89376e+06	546787	1.38079e+06	8.78848e+06	2.81576e+06	997694	176990	2.29476e+07	4.24044e+06	136130	974120	2.13976e+06	174228	1.24216e+06	105672
stroke014-3	III	serum	yes	1.06496e+06	5.47499e+07	9.58659e+06	435104	6.49312e+06	2.48247e+06	2.07995e+07	6.85552e+06	50197.1	2.12969e+06	2.21548e+07	4.03059e+07	6.56668e+06	612065	1.20135e+07	4.13382e+06	789693	64716.9	142200	1.56694e+06	1.20124e+06	1.41574e+06	1.89673e+06	1.16736e+06	1.48536e+06	8.23117e+06	1.41105e+06	530366	2.5364e+06	1.75158e+06	68636.9	2.58307e+06	712673	1.32221e+06	7.82853e+06	3.14836e+06	808510	223903	2.47879e+07	4.52035e+06	90673.1	990857	2.16957e+06	532496	988922	160788
stroke015-1	I	serum	no	565243	3.53362e+07	7.36284e+06	321584	1.32138e+07	2.80067e+06	1.54144e+07	1.25024e+07	272022	2.46999e+06	2.13855e+07	2.745e+07	7.35338e+06	576716	1.3851e+07	4.12274e+06	552052	285252	145395	1.15767e+06	933358	1.37508e+06	1.61362e+06	1.41758e+06	1.32179e+06	1.46769e+07	975087	346995	2.27264e+06	1.53979e+06	126853	2.2437e+06	585244	629294	9.47924e+06	2.83329e+06	694368	309600	3.026e+07	1.36681e+07	300309	1.01683e+06	1.86385e+06	567401	896150	95260.1
stroke015-2	II	serum	no	473904	3.89006e+07	7.74468e+06	272026	1.24746e+07	2.84051e+06	1.17794e+07	1.22174e+07	305937	2.39298e+06	2.1783e+07	3.47655e+07	6.07533e+06	558083	1.508e+07	4.24413e+06	407871	285329	180842	1.06999e+06	892572	1.41321e+06	2.01798e+06	1.03737e+06	1.22523e+06	1.56528e+07	906817	372488	2.27677e+06	1.43173e+06	147979	2.10017e+06	613886	894991	9.25061e+06	2.63373e+06	671684	332389	2.49584e+07	1.4035e+07	57931.3	1.05893e+06	1.90029e+06	623051	992168	137526
stroke015-3	III	serum	no	534570	5.5358e+07	5.76384e+06	137005	1.23827e+07	2.93313e+06	8.77642e+06	1.17403e+07	307882	2.26945e+06	1.53775e+07	3.44068e+07	6.88025e+06	556012	1.37082e+07	3.94724e+06	554886	272645	221187	890605	900224	1.36088e+06	1.56888e+06	1.17267e+06	1.37494e+06	1.35039e+07	895319	284241	1.9029e+06	1.40753e+06	65167.5	2.13236e+06	426748	759584	1.0196e+07	2.51553e+06	612157	284381	2.49811e+07	1.39853e+07	168622	864267	1.74344e+06	475859	950451	130202
stroke016-1	I	serum	no	1.08995e+06	4.37231e+07	5.51125e+06	213570	8.33462e+06	3.47972e+06	2.22663e+07	1.91491e+07	175851	2.35661e+06	7.70813e+06	4.60758e+07	9.07258e+06	639544	1.1199e+07	3.74756e+06	1.24606e+06	162927	126236	2.59585e+06	1.3967e+06	2.40991e+06	2.32838e+06	1.73398e+06	823511	1.0009e+07	2.33517e+06	889566	2.93735e+06	2.75794e+06	280668	3.27449e+06	659080	2.06372e+06	2.5369e+06	3.72244e+06	997760	202805	1.46663e+07	7.20664e+06	130590	818499	2.88028e+06	538924	1.2222e+06	137658
stroke016-2	II	serum	no	928148	4.22053e+07	8.18846e+06	297664	7.91391e+06	3.58875e+06	2.12972e+07	1.81191e+07	203947	2.48403e+06	7.83161e+06	4.64694e+07	9.45481e+06	652829	8.35548e+06	4.17616e+06	1.31349e+06	118252	166390	2.59705e+06	1.42323e+06	2.3559e+06	2.397e+06	1.75973e+06	954970	1.0802e+07	2.45998e+06	474850	3.06558e+06	2.84117e+06	255127	1.98802e+06	695226	2.35105e+06	2.58871e+06	3.54259e+06	966521	287149	1.65752e+07	7.56138e+06	183102	805465	2.86047e+06	512165	1.34835e+06	143353
stroke016-3	III	serum	no	1.00939e+06	3.59066e+07	9.27552e+06	302391	8.39801e+06	3.43433e+06	1.87831e+07	2.19288e+07	58520.8	2.43917e+06	1.05227e+07	4.63944e+07	9.59948e+06	718618	1.1573e+07	4.03227e+06	1.28002e+06	75062.3	90983.7	2.59744e+06	1.42668e+06	2.04029e+06	2.46918e+06	1.89748e+06	740644	1.24204e+07	2.11163e+06	773345	2.32826e+06	2.79651e+06	108131	1.99521e+06	705978	1.95031e+06	3.60894e+06	3.67555e+06	973541	248106	1.4567e+07	6.88196e+06	112973	760807	2.66048e+06	550706	1.31888e+06	214175
stroke017-1	I	serum	no	605956	4.69579e+07	8.21557e+06	378077	1.40599e+07	2.20366e+06	1.87418e+07	1.53145e+07	84327.8	2.33657e+06	1.42229e+07	4.08517e+07	6.23888e+06	524657	1.63843e+07	3.71332e+06	968646	76251.9	113100	1.72661e+06	881164	1.20021e+06	2.14323e+06	1.36434e+06	1.44751e+06	1.25823e+07	1.34139e+06	591559	2.01189e+06	1.49423e+06	42015.9	2.50409e+06	660599	888677	2.57263e+06	2.42215e+06	949116	282737	3.18977e+07	1.49898e+06	194428	696323	2.25084e+06	480011	782461	251199
stroke017-2	II	serum	no	595448	8.21546e+07	7.06658e+06	364953	1.30286e+07	1.84818e+06	1.41745e+07	1.45453e+07	80099.2	1.81943e+06	1.05769e+07	4.1293e+07	6.22966e+06	428401	1.57429e+07	2.94028e+06	607035	139952	70075.4	1.51268e+06	670782	895191	1.15702e+06	1.01746e+06	1.7092e+06	7.16354e+06	801159	424602	1.90783e+06	1.45313e+06	62237	2.20052e+06	702928	570024	3.87225e+06	2.15277e+06	833653	220664	2.79859e+07	1.17866e+06	153415	474963	1.59327e+06	292647	665358	131993
stroke017-3	III	serum	no	636374	3.93508e+07	7.4802e+06	439189	1.49745e+07	2.19232e+06	1.61065e+07	1.61471e+07	123418	2.09842e+06	1.23748e+07	4.81753e+07	7.54611e+06	384936	2.47635e+07	3.62102e+06	939494	80363.4	180030	1.61035e+06	739736	1.09933e+06	966937	1.22337e+06	1.89234e+06	8.22633e+06	973554	376775	1.89319e+06	1.71685e+06	129067	2.76301e+06	710739	683497	3.87124e+06	2.52572e+06	966168	265237	3.52174e+07	934226	74631.6	385963	1.60822e+06	257603	793397	178343
stroke018-1	I	serum	no	1.24914e+06	6.93529e+07	4.2756e+06	265817	7.67675e+06	1.365e+06	1.39723e+07	8.45431e+06	43198.1	845378	185656	4.34523e+07	4.39027e+06	306861	1.73535e+07	663367	1.15287e+06	28669	144316	1.35072e+06	630460	1.03352e+06	1.89797e+06	2.81442e+06	1.65164e+06	5.26391e+06	865726	578206	1.48481e+06	2.05224e+06	378272	5.83865e+06	517303	1.13725e+06	9.74271e+06	2.31546e+06	925665	69350	3.9163e+07	3.18462e+06	245502	347534	1.72888e+06	314756	252384	132658
stroke018-2	II	serum	no	1.62468e+06	4.94873e+07	4.88269e+06	291550	1.08145e+07	1.68662e+06	1.56646e+07	1.38349e+07	103888	1.19356e+06	290631	3.96586e+07	5.2688e+06	404464	1.59048e+07	492664	1.50745e+06	56087	157655	1.71137e+06	893933	1.19959e+06	2.81094e+06	3.17279e+06	1.42198e+06	6.69359e+06	1.38214e+06	851630	1.76172e+06	2.2254e+06	363182	4.77455e+06	481708	1.75269e+06	9.0207e+06	3.41884e+06	1.19263e+06	79165.8	3.31314e+07	6.23449e+06	107099	274676	2.1294e+06	258199	226118	170936
stroke018-3	III	serum	no	1.54034e+06	5.61661e+07	5.09904e+06	232102	1.02113e+07	1.66746e+06	1.59599e+07	1.44708e+07	38346.4	857799	279252	3.47393e+07	4.83591e+06	430398	1.52897e+07	748732	1.51788e+06	82205.8	158319	1.67445e+06	871848	1.24254e+06	3.21385e+06	3.6631e+06	1.33558e+06	7.60767e+06	1.37378e+06	937618	1.86386e+06	2.65274e+06	182228	6.29189e+06	362863	1.79814e+06	8.06709e+06	3.02428e+06	1.12612e+06	124247	3.01114e+07	4.38527e+06	270747	335293	2.00694e+06	318278	434888	260368
stroke019-1	I	serum	yes	956324	7.26252e+07	4.76804e+06	237738	8.9879e+06	2.09657e+06	1.03109e+07	1.51682e+07	38089.8	1.28032e+06	7.64366e+06	4.09753e+07	4.6825e+06	483818	1.6687e+07	1.60966e+06	696422	35879.3	107677	1.5789e+06	764196	1.17845e+06	3.08735e+06	1.45628e+06	1.13437e+06	9.86346e+06	1.10272e+06	687277	1.95986e+06	2.08089e+06	1.59871e+06	5.02586e+06	446191	1.32244e+06	3.63357e+06	2.20759e+06	1.253e+06	129849	3.08817e+07	400474	255263	455197	1.65514e+06	299453	536259	220529
stroke019-2	II	serum	yes	1.54988e+06	5.33991e+07	4.34221e+06	161675	9.36196e+06	1.98095e+06	2.11413e+07	1.35414e+07	58718.6	1.27206e+06	9.86625e+06	4.84023e+07	3.91692e+06	375943	1.77501e+07	786445	705177	42604.7	53407.4	1.4998e+06	920806	1.45029e+06	2.83961e+06	1.40141e+06	1.00039e+06	1.09525e+07	1.14163e+06	676071	1.2296e+06	2.07836e+06	265473	5.2e+06	380508	1.61334e+06	3.33264e+06	2.69576e+06	1.2525e+06	156615	3.13153e+07	350566	112221	660200	1.67728e+06	264944	582526	124781
stroke019-3	III	serum	yes	1.49162e+06	6.15806e+07	3.6938e+06	144243	9.34837e+06	2.03257e+06	1.6408e+07	1.53216e+07	78119.7	1.16576e+06	9.93471e+06	4.43215e+07	3.36634e+06	392891	1.58296e+07	1.28603e+06	677831	39925.2	94879.1	1.49677e+06	929523	1.46564e+06	2.80269e+06	1.63094e+06	778375	9.00132e+06	1.20433e+06	653160	920498	1.86662e+06	193200	4.38193e+06	319731	1.40322e+06	3.15101e+06	2.55982e+06	1.17029e+06	172228	3.66248e+07	438324	117356	471781	1.49633e+06	224959	551226	82367.8
stroke020-1	I	serum	no	893764	5.11963e+07	5.75043e+06	122772	8.79601e+06	2.32073e+06	2.40768e+07	1.50222e+07	63551.1	1.79886e+06	6.56341e+06	4.54375e+07	6.74874e+06	488861	1.30877e+07	1.94461e+06	979476	64441.2	106351	1.88836e+06	1.11161e+06	1.13032e+06	3.27585e+06	1.64472e+06	494914	9.163e+06	1.40486e+06	643691	4.67915e+06	1.8084e+06	210187	2.05185e+06	623447	1.34188e+06	2.08056e+06	2.27712e+06	772101	214861	7.28186e+06	1.76443e+07	123310	435318	2.17828e+06	346036	810523	331272
stroke020-2	II	serum	no	916548	4.69572e+07	6.42916e+06	152263	9.21191e+06	2.69512e+06	2.43748e+07	1.62497e+07	65242.5	2.0787e+06	6.79134e+06	3.47427e+07	7.40754e+06	540874	1.37793e+07	2.15409e+06	966719	75627.3	125144	1.99223e+06	1.19217e+06	1.10374e+06	3.40474e+06	1.68407e+06	511347	9.10623e+06	1.47437e+06	449190	5.03088e+06	1.71954e+06	143006	2.03563e+06	470292	1.39192e+06	2.15678e+06	2.3993e+06	765228	180452	1.37702e+07	1.77199e+07	92814.5	390739	2.24949e+06	386159	874965	217168
stroke020-3	III	serum	no	964400	3.72673e+07	7.02969e+06	187246	9.3683e+06	2.665e+06	2.56933e+07	1.64411e+07	85451.4	2.22606e+06	6.83626e+06	4.13634e+07	7.76153e+06	559226	1.40382e+07	2.46041e+06	983478	70126	116564	2.01415e+06	1.20877e+06	1.15509e+06	3.48732e+06	1.92422e+06	519642	9.26779e+06	1.52435e+06	528286	4.85891e+06	1.82889e+06	244167	3.09414e+06	653907	1.35272e+06	2.10566e+06	2.5192e+06	808305	215285	1.32457e+07	1.69512e+07	117857	461679	2.20204e+06	392985	967901	331490
stroke021-1	I	serum	yes	3.05406e+06	5.34735e+07	4.39334e+06	290449	1.73088e+07	2.16682e+06	1.11114e+07	8.93536e+06	41867.3	1.4079e+06	2.13484e+07	4.762e+07	3.24892e+06	364046	7.75404e+06	1.39491e+06	1.06021e+06	70099.4	77493.9	2.02669e+06	986808	1.55602e+06	5.82522e+06	2.21764e+06	1.29456e+06	9.05088e+06	1.3209e+06	885085	3.28159e+06	2.5585e+06	143634	5.07859e+06	391594	2.14554e+06	4.98211e+06	2.74469e+06	996019	248208	1.71975e+07	1.79072e+06	143941	766726	2.06566e+06	383361	975587	100038
stroke021-2	II	serum	yes	3.14528e+06	4.14296e+07	5.65884e+06	248665	1.85025e+07	2.24023e+06	1.53304e+07	9.52298e+06	87487.6	1.80628e+06	2.0952e+07	4.02054e+07	4.20505e+06	444417	5.98979e+06	1.81595e+06	1.10062e+06	51124.3	69005.6	2.16469e+06	1.11373e+06	1.65798e+06	4.86227e+06	2.03048e+06	1.28168e+06	9.80115e+06	1.50038e+06	840648	3.89932e+06	2.94959e+06	628733	6.37236e+06	535974	2.27478e+06	5.2084e+06	2.8064e+06	1.35659e+06	251756	2.08091e+07	1.86124e+06	248672	793049	2.11474e+06	361578	1.13536e+06	125959
stroke021-3	III	serum	yes	3.07207e+06	5.33432e+07	5.06146e+06	270257	1.74653e+07	2.33414e+06	1.15238e+07	8.5967e+06	71680.5	1.71333e+06	2.05327e+07	4.34666e+07	3.74646e+06	432052	7.58953e+06	1.6958e+06	1.04174e+06	41339.8	125983	2.01525e+06	1.06074e+06	1.59045e+06	5.47012e+06	2.01776e+06	1.21936e+06	8.48367e+06	1.42713e+06	783824	1.89834e+06	2.94354e+06	218327	5.42564e+06	532503	1.72528e+06	4.70739e+06	3.0446e+06	1.19369e+06	219997	2.03658e+07	1.81369e+06	227134	797591	1.847e+06	307227	991454	90969.1
stroke022-1	I	serum	no	514457	6.25634e+07	3.82776e+06	149028	8.44347e+06	2.28152e+06	9.56496e+06	2.35969e+07	96561.5	1.45947e+06	2.3936e+07	2.35243e+07	4.97186e+06	402498	1.8501e+07	2.32795e+06	562699	110590	170603	669408	814954	1.95246e+06	637302	1.66478e+06	793450	7.38389e+06	683123	276520	2.71529e+06	2.00656e+06	88472.6	2.21147e+06	291189	742265	7.93132e+06	2.62125e+06	690148	181976	3.92684e+07	597239	169280	1.32536e+06	1.35211e+06	92091	486719	132765
stroke022-2	II	serum	no	473779	6.03186e+07	3.59318e+06	147147	8.02154e+06	2.06318e+06	7.95227e+06	2.05604e+07	89277.8	1.3229e+06	2.86344e+07	2.33068e+07	4.99669e+06	365543	1.98799e+07	2.41331e+06	433679	95106.5	140396	795160	710154	1.9845e+06	638393	1.4938e+06	556527	8.39452e+06	640028	292960	2.83731e+06	1.99362e+06	106231	2.56517e+06	241721	682086	6.82868e+06	2.40017e+06	747381	175241	4.33174e+07	658830	309962	1.38003e+06	1.18523e+06	175998	734313	125325
stroke022-3	III	serum	no	471843	7.29252e+07	3.39086e+06	141285	8.31097e+06	1.97606e+06	1.20265e+07	2.23733e+07	90049	1.30511e+06	2.69697e+07	2.45817e+07	5.31442e+06	302634	1.82677e+07	1.88128e+06	453169	73709.2	167975	723455	680945	1.72936e+06	572002	1.55044e+06	662111	4.9529e+06	467497	196599	3.19373e+06	1.75007e+06	112189	1.99513e+06	292107	464618	7.68539e+06	2.56189e+06	596889	144649	3.6548e+07	653630	102482	1.03551e+06	1.25664e+06	67113.5	717049	119296
stroke023-1	I	serum	yes	554114	7.4061e+07	3.92067e+06	163555	2.0177e+07	2.16143e+06	1.51755e+07	1.84881e+07	103904	1.02138e+06	2.01173e+07	2.43514e+07	4.3665e+06	458908	1.42206e+07	572693	950501	110922	37716.1	986647	1.08557e+06	1.98965e+06	1.39559e+06	1.77158e+06	662925	1.39829e+07	688128	580748	2.93069e+06	2.56108e+06	150629	3.10809e+06	266820	944112	3.01415e+06	2.35604e+06	872144	238098	2.82337e+07	250776	99291.8	898773	1.36213e+06	219558	569156	102048
stroke023-2	II	serum	yes	482443	9.3029e+07	3.14724e+06	136031	1.88259e+07	1.65902e+06	8.96458e+06	1.7479e+07	194155	779708	1.83159e+07	2.61801e+07	3.97905e+06	372393	1.58474e+07	1.04389e+06	759959	28706.3	57799.1	785594	682049	1.83532e+06	1.08959e+06	1.26778e+06	615739	1.14271e+07	594520	323147	2.79683e+06	1.83991e+06	50957	2.54349e+06	211101	867512	3.2857e+06	2.056e+06	713143	172947	3.31299e+07	194674	142122	790428	1.07871e+06	199248	482144	114082
stroke023-3	III	serum	yes	447557	9.50129e+07	4.06973e+06	140353	1.81019e+07	1.47516e+06	1.05642e+07	1.87688e+07	72354.7	762889	1.82695e+07	1.75352e+07	4.03845e+06	323147	1.51384e+07	1.02435e+06	541875	95127.1	118626	730631	788585	1.91735e+06	1.05605e+06	1.30102e+06	577845	1.41612e+07	581579	509757	3.33297e+06	2.20859e+06	114530	2.96171e+06	317703	901206	3.5346e+06	1.94831e+06	703438	144769	3.23448e+07	251748	61398.2	719751	917317	185175	618138	101473
stroke024-1	I	serum	no	722780	4.14451e+07	7.07055e+06	617699	1.48524e+07	2.61268e+06	2.6151e+07	1.87892e+07	65347.2	2.04803e+06	1.38071e+07	4.68626e+07	7.06273e+06	617536	1.47723e+07	3.14472e+06	1.05808e+06	45253.9	85050	1.93532e+06	1.1446e+06	1.614e+06	2.1743e+06	2.60463e+06	827223	5.33888e+06	1.83937e+06	631272	3.43279e+06	2.37226e+06	246565	5.28905e+06	895197	1.64562e+06	4.12883e+06	3.68946e+06	864875	210081	1.52209e+07	999499	71047	720422	2.2551e+06	412278	1.13849e+06	308958
stroke024-2	II	serum	no	696107	5.03722e+07	7.91787e+06	734272	1.5239e+07	2.78554e+06	2.47784e+07	1.80409e+07	100079	2.28222e+06	1.3191e+07	4.48244e+07	7.408e+06	551795	1.40095e+07	3.32327e+06	938873	74210.7	55651.1	1.9586e+06	1.0953e+06	1.67408e+06	1.85391e+06	2.71289e+06	982345	4.43494e+06	1.81386e+06	562906	3.30198e+06	2.19431e+06	124549	3.05667e+06	931084	1.40522e+06	3.66396e+06	3.83043e+06	716552	214408	1.58352e+07	917238	139775	728556	2.12639e+06	390425	1.23077e+06	256024
stroke024-3	III	serum	no	755950	4.09993e+07	7.98254e+06	759029	1.58536e+07	2.57612e+06	2.67727e+07	1.86622e+07	112198	2.25728e+06	1.39707e+07	4.62218e+07	7.2854e+06	656698	1.31732e+07	3.46875e+06	1.04095e+06	41204.1	89942.4	2.0712e+06	1.17729e+06	1.66772e+06	2.18422e+06	2.41435e+06	914394	5.28181e+06	1.94574e+06	652252	3.47934e+06	2.46829e+06	172399	5.13017e+06	647261	1.58828e+06	4.11999e+06	3.75583e+06	838087	256635	1.51884e+07	952445	57829.8	754022	2.29003e+06	419554	1.26917e+06	207911
stroke025-1	I	serum	no	2.04421e+06	3.44351e+07	4.66275e+06	237218	7.71419e+06	2.5116e+06	2.12737e+07	1.87857e+07	60986.5	1.65912e+06	2.93027e+07	2.92063e+07	5.0939e+06	359048	1.57638e+07	1.89288e+06	719138	44512.3	73881.5	1.15871e+06	839371	1.38258e+06	3.51862e+06	2.18314e+06	1.36295e+06	1.21665e+07	1.34082e+06	407754	3.99925e+06	3.07172e+06	90468	2.79921e+06	299849	1.45545e+06	9.92698e+06	3.07623e+06	1.07405e+06	342122	3.11542e+07	824069	137894	1.3537e+06	1.68301e+06	339388	755282	210162
stroke025-2	II	serum	no	1.55184e+06	8.31406e+07	3.57744e+06	187077	6.17915e+06	1.84413e+06	1.42466e+07	1.66315e+07	58225.9	1.15152e+06	2.7929e+07	2.86944e+07	3.88688e+06	303431	1.47797e+07	1.51355e+06	604985	31275.8	74974	952637	499937	1.33615e+06	2.79751e+06	1.78538e+06	798397	9.31679e+06	775244	303044	2.67655e+06	2.29843e+06	59731.1	2.76089e+06	327165	635444	5.58191e+06	2.18733e+06	853608	228065	2.77972e+07	586181	128312	1.0567e+06	1.34001e+06	397302	322961	144826
stroke025-3	III	serum	no	1.862e+06	3.54286e+07	4.36505e+06	198067	8.30938e+06	2.11687e+06	1.74629e+07	2.02482e+07	92545.8	1.46614e+06	3.56697e+07	3.20134e+07	4.75942e+06	279505	1.87801e+07	957673	721672	65232.8	207093	1.3094e+06	792176	1.45272e+06	3.2629e+06	2.34431e+06	760570	1.29752e+07	1.24613e+06	238546	3.87473e+06	2.57911e+06	79194.3	2.65533e+06	408107	1.22387e+06	6.68022e+06	2.81034e+06	1.02684e+06	299826	2.97909e+07	782505	83553.3	1.26301e+06	1.44907e+06	274485	821941	105249
stroke026-1	I	serum	no	1.16458e+06	5.20827e+07	4.22047e+06	541296	1.37598e+07	2.21584e+06	1.24531e+07	1.65688e+07	92739.3	1.39821e+06	3.4289e+07	2.5136e+07	4.26629e+06	484334	1.46732e+07	1.41752e+06	517942	66377.6	83473.6	1.23027e+06	859296	1.3672e+06	1.40899e+06	1.53197e+06	915148	1.41174e+07	968786	500548	3.33194e+06	2.55346e+06	44732.2	3.71775e+06	381713	959115	7.7555e+06	3.14782e+06	924314	209132	3.23787e+07	880607	110358	1.12103e+06	1.49278e+06	203938	773089	94404
stroke026-2	II	serum	no	985089	6.70232e+07	3.77554e+06	219577	1.17569e+07	2.04559e+06	1.42058e+07	1.45771e+07	63339.3	1.27481e+06	3.2286e+07	2.67513e+07	4.20875e+06	402611	1.4825e+07	1.67056e+06	502141	52523.1	72872.9	1.13212e+06	861610	1.45427e+06	1.31104e+06	1.29016e+06	950747	1.2111e+07	889700	454473	2.9851e+06	2.48142e+06	206187	3.35233e+06	436097	880893	7.15718e+06	2.94324e+06	670855	214359	2.99715e+07	504496	189590	950969	1.48993e+06	203270	412680	83228
stroke026-3	III	serum	no	1.02619e+06	3.86805e+07	4.79181e+06	226180	1.47748e+07	2.46662e+06	1.35083e+07	1.78765e+07	73976.4	1.49775e+06	3.67706e+07	3.22307e+07	4.85547e+06	541576	1.64997e+07	1.09884e+06	544224	71147.7	136829	1.20595e+06	1.00586e+06	1.55953e+06	1.51431e+06	848111	978716	6.87073e+06	1.08337e+06	311366	3.45727e+06	2.89417e+06	30887.7	3.98913e+06	453028	1.14247e+06	8.53874e+06	3.10501e+06	1.03256e+06	195023	3.21054e+07	1.01493e+06	173752	1.21982e+06	1.85232e+06	306045	873300	76255.1
stroke027-1	I	serum	no	998899	3.7685e+07	4.01817e+06	224357	8.88244e+06	2.25526e+06	1.73577e+07	1.44438e+07	71707.6	1.26622e+06	1.61486e+07	3.41386e+07	4.81943e+06	325344	1.21181e+07	1.00985e+06	762747	82132.3	140251	1.52118e+06	775531	1.35223e+06	2.17305e+06	2.12367e+06	981121	1.33802e+07	999247	596282	1.9989e+06	2.75621e+06	53816.2	5.10557e+06	225377	1.07145e+06	3.82093e+06	2.23646e+06	866480	214034	2.82857e+07	2.24588e+07	14792.2	743326	1.88793e+06	254297	521061	109420
stroke027-2	II	serum	no	841792	4.96667e+07	4.08537e+06	186924	9.54893e+06	1.98462e+06	1.44527e+07	1.37776e+07	70448.1	1.13679e+06	1.46213e+07	3.50432e+07	3.52445e+06	351172	1.35508e+07	934287	691669	32469.9	124803	1.17517e+06	698379	1.17101e+06	2.00143e+06	1.70486e+06	994447	6.48928e+06	832631	499953	1.90248e+06	1.9882e+06	108508	4.86852e+06	173213	1.15551e+06	3.36566e+06	1.87572e+06	791794	170810	3.037e+07	2.32328e+07	124364	582481	1.94226e+06	301354	605248	167128
stroke027-3	III	serum	no	1.01902e+06	2.8973e+07	4.50995e+06	291067	1.02886e+07	2.28883e+06	1.82833e+07	1.41071e+07	94808.6	1.24459e+06	1.62968e+07	3.6877e+07	4.62152e+06	400672	1.49586e+07	1.06196e+06	820087	131727	124671	1.42302e+06	753873	1.28973e+06	2.34146e+06	1.17929e+06	1.0011e+06	1.06501e+07	953792	676835	1.9667e+06	2.48226e+06	200606	5.45458e+06	254946	1.31796e+06	3.64791e+06	2.20927e+06	864771	201591	2.99947e+07	2.43091e+07	235110	709968	2.22234e+06	301572	528328	109613
stroke029-1	I	serum	no	1.55002e+06	5.31458e+07	3.86466e+06	135932	1.21065e+07	2.28718e+06	1.71269e+07	1.79588e+07	78268.2	1.82643e+06	2.51851e+07	3.85364e+07	5.09856e+06	408646	1.27355e+07	2.01814e+06	882989	90658.8	92645.9	1.82197e+06	964546	1.17408e+06	1.94823e+06	2.31959e+06	876929	1.06679e+07	1.03253e+06	613902	2.13451e+06	1.5558e+06	356304	4.96501e+06	371909	1.09295e+06	6.45759e+06	3.26405e+06	1.15974e+06	309821	2.70086e+07	798685	105549	1.03937e+06	1.75431e+06	404894	658555	236734
stroke029-2	II	serum	no	1.25445e+06	6.4429e+07	3.16737e+06	166900	1.18463e+07	2.1342e+06	1.70289e+07	2.01279e+07	117048	1.50456e+06	2.27772e+07	4.32775e+07	5.65927e+06	377821	1.38092e+07	1.31151e+06	743533	88327.8	75408	1.56645e+06	782985	1.45436e+06	1.27527e+06	2.2742e+06	1.0468e+06	7.96972e+06	992684	516805	1.44031e+06	1.5904e+06	215655	4.5012e+06	575941	693189	5.49751e+06	2.89867e+06	1.15183e+06	282377	2.56263e+07	747152	137537	802786	1.60762e+06	203036	635757	127987
stroke029-3	III	serum	no	1.6167e+06	5.34424e+07	4.18309e+06	261766	1.23645e+07	2.28793e+06	1.76696e+07	1.87549e+07	106795	1.90379e+06	2.49135e+07	3.62633e+07	5.72919e+06	498356	1.26548e+07	2.01252e+06	1.01852e+06	58211.7	147900	1.77199e+06	984911	1.43402e+06	2.00232e+06	2.46082e+06	900206	1.09704e+07	1.13726e+06	662234	2.22075e+06	1.75355e+06	272430	4.63749e+06	544492	1.12405e+06	5.62324e+06	3.4633e+06	1.31808e+06	408870	2.63496e+07	775028	68769.7	1.03951e+06	1.87654e+06	311149	692919	148341
stroke030-1	I	serum	no	659485	1.17845e+07	1.0691e+07	487779	1.07497e+07	3.46954e+06	2.01513e+07	1.35134e+07	135180	3.21361e+06	1.42711e+07	3.33907e+07	1.09161e+07	895000	7.03027e+06	5.02301e+06	1.60295e+06	314300	522975	2.52628e+06	1.84203e+06	1.70741e+06	7.00293e+06	2.88013e+06	2.09334e+06	5.88658e+06	2.62825e+06	628746	3.39233e+06	3.02501e+06	816842	4.99164e+06	1.23888e+06	2.12231e+06	4.61754e+06	3.99355e+06	977170	253414	1.58052e+07	9.79335e+06	114032	733950	4.24896e+06	1.52368e+06	2.14194e+06	295651
stroke030-2	II	serum	no	645511	3.32281e+07	9.22201e+06	428829	9.8514e+06	3.24574e+06	1.86623e+07	1.22762e+07	222710	2.91773e+06	1.30062e+07	3.5762e+07	1.05321e+07	750234	7.89467e+06	4.4445e+06	1.41361e+06	154431	257602	2.68113e+06	1.59863e+06	1.61193e+06	5.79696e+06	2.60023e+06	1.91365e+06	5.42865e+06	2.56754e+06	297197	2.65458e+06	2.60695e+06	222297	4.63912e+06	1.04067e+06	1.48281e+06	4.0877e+06	3.6993e+06	634276	309646	1.68863e+07	8.38113e+06	204678	740437	4.10048e+06	1.19423e+06	1.92643e+06	274056
stroke030-3	III	serum	no	522460	5.18249e+07	7.45041e+06	339815	8.88327e+06	2.43174e+06	2.28694e+07	1.14444e+07	90854.4	2.40532e+06	1.73074e+07	4.12436e+07	8.65426e+06	609436	1.00741e+07	3.59657e+06	1.02415e+06	50598.3	91674.9	2.14351e+06	1.18241e+06	1.7266e+06	4.79584e+06	1.99067e+06	1.54025e+06	4.16181e+06	1.93511e+06	397702	2.47916e+06	2.32724e+06	137459	3.27962e+06	822761	1.35261e+06	3.2885e+06	3.30854e+06	785763	216935	1.75201e+07	7.92776e+06	53316.1	434239	2.9564e+06	790004	1.63095e+06	186127
stroke031-1	I	serum	no	873436	5.94333e+07	5.64014e+06	275682	8.56387e+06	1.79181e+06	1.87412e+07	1.61817e+07	143503	1.8033e+06	6.8025e+06	4.65948e+07	7.98345e+06	506067	9.19315e+06	1.99827e+06	670403	75240.1	47619	1.84712e+06	989183	1.65523e+06	3.53784e+06	1.86131e+06	796300	2.37391e+06	1.47927e+06	564149	835447	1.76687e+06	212066	1.63728e+06	537493	1.55491e+06	1.60274e+06	2.56708e+06	575934	203296	7.17033e+06	2.74706e+07	105991	638833	2.90402e+06	509716	942489	176148
stroke031-2	II	serum	no	951731	2.40927e+07	6.14386e+06	283917	9.64982e+06	2.00114e+06	2.45669e+07	1.78476e+07	103294	1.90459e+06	7.42321e+06	5.22188e+07	8.70416e+06	544925	9.96587e+06	2.2979e+06	676915	69314.7	147507	2.05997e+06	1.06478e+06	1.70293e+06	3.7581e+06	1.83095e+06	797886	2.42811e+06	1.59782e+06	557903	945215	1.89171e+06	212638	2.21981e+06	590651	1.57674e+06	1.79046e+06	2.72784e+06	649884	200400	8.68341e+06	3.37153e+07	65220.2	583209	3.20322e+06	520498	973179	193143
stroke031-3	III	serum	no	896569	3.37475e+07	7.01429e+06	268138	9.71614e+06	2.05912e+06	1.99653e+07	1.80103e+07	162919	2.12044e+06	7.82574e+06	5.20619e+07	9.08077e+06	610176	1.02896e+07	2.49081e+06	755972	52966.8	90869.4	2.13951e+06	1.14769e+06	1.75387e+06	3.83296e+06	1.764e+06	850264	2.53241e+06	1.63586e+06	536245	997319	1.92226e+06	204199	2.32009e+06	632522	1.7872e+06	1.91537e+06	2.91131e+06	684987	207309	8.26589e+06	3.20148e+07	155476	676962	3.10107e+06	570666	1.07068e+06	363612
stroke032-1	I	serum	no	744600	6.49242e+07	3.31591e+06	220899	9.67129e+06	2.21048e+06	1.24367e+07	1.5913e+07	53132.6	1.14581e+06	2.1982e+07	4.18284e+07	5.42576e+06	444829	1.59035e+07	1.24178e+06	667241	44927.7	102310	1.31021e+06	760401	1.81979e+06	3.12192e+06	1.18185e+06	928621	8.61993e+06	1.03518e+06	668421	1.73448e+06	2.29093e+06	105322	6.43946e+06	519487	965910	4.68615e+06	2.46233e+06	1.18421e+06	161794	2.73861e+07	529099	55448	840149	1.79821e+06	350214	650530	83454.8
stroke032-2	II	serum	no	850137	6.43358e+07	2.88982e+06	66790.1	1.00806e+07	2.15359e+06	1.64708e+07	1.4672e+07	92411.5	1.24664e+06	2.12277e+07	3.60102e+07	5.52721e+06	487986	1.42136e+07	1.093e+06	764887	31548.2	79769.9	1.41661e+06	927259	1.56734e+06	3.78355e+06	2.17256e+06	896562	9.91666e+06	1.12567e+06	696615	2.40117e+06	1.77596e+06	110808	5.51654e+06	519471	1.07428e+06	4.70874e+06	2.56909e+06	1.32443e+06	181428	2.89134e+07	687690	121791	858217	1.83578e+06	377581	797411	78430.1
stroke032-3	III	serum	no	1.85653e+06	6.76706e+06	5.90181e+06	101020	1.47775e+07	3.70653e+06	1.3971e+07	9.42981e+06	470887	2.83904e+06	2.11344e+07	1.80746e+07	3.8784e+06	955182	5.61703e+06	2.50421e+06	1.92972e+06	215924	845330	2.88677e+06	1.96531e+06	3.02656e+06	6.1179e+06	4.75452e+06	1.47246e+06	1.23439e+07	2.20362e+06	1.67221e+06	5.95005e+06	3.93963e+06	204013	8.16183e+06	1.10013e+06	3.0766e+06	7.18845e+06	2.17737e+06	2.34052e+06	472956	1.03822e+07	1.91769e+06	443806	2.09549e+06	4.06677e+06	838188	1.61029e+06	211923
stroke033-1	I	serum	no	1.65886e+06	8.26936e+07	7.55889e+06	279182	1.40744e+07	2.09212e+06	1.18084e+07	1.94476e+07	107000	1.95823e+06	6.85783e+06	5.06324e+07	8.00757e+06	711024	1.00416e+07	2.88333e+06	997087	52873	73621.7	2.49459e+06	1.19692e+06	1.24187e+06	3.70312e+06	2.0088e+06	673355	6.57718e+06	2.08824e+06	645371	2.33132e+06	1.87549e+06	1.45236e+06	1.71817e+06	402174	1.74712e+06	1.08756e+06	2.73641e+06	736336	268294	1.069e+07	347483	694795	423481	3.08321e+06	826943	771971	318975
stroke033-2	II	serum	no	1.40883e+06	7.9018e+07	7.98961e+06	256469	1.36655e+07	2.29735e+06	1.95076e+07	1.73266e+07	98485	2.25937e+06	5.05411e+06	4.96321e+07	1.02305e+07	762029	9.78378e+06	3.15115e+06	1.01113e+06	36169	40719.5	2.33143e+06	1.27155e+06	1.41645e+06	3.71443e+06	2.44973e+06	952082	6.08427e+06	2.10788e+06	602594	2.22368e+06	1.95478e+06	790226	1.55378e+06	675527	1.20981e+06	1.71543e+06	2.51459e+06	792051	225088	1.02501e+07	384419	282648	496664	3.08478e+06	1.07544e+06	816164	213733
stroke033-3	III	serum	no	1.7654e+06	4.83168e+07	8.83299e+06	308082	1.56369e+07	2.31917e+06	2.15372e+07	2.12712e+07	121976	2.39716e+06	7.33675e+06	5.31994e+07	9.31567e+06	826292	1.13276e+07	3.66847e+06	1.0697e+06	64496.3	140899	2.67995e+06	1.40557e+06	1.37423e+06	4.21659e+06	2.34535e+06	791751	7.28609e+06	2.39682e+06	677867	2.73756e+06	2.2258e+06	764391	1.68182e+06	841941	1.62018e+06	1.44225e+06	3.05955e+06	843773	302404	1.29453e+07	430759	390877	547004	3.57621e+06	883419	903536	275297
stroke034-1	I	serum	no	691231	5.7811e+07	5.2219e+06	173993	1.44517e+07	2.29705e+06	1.32435e+07	1.02097e+07	173331	1.56256e+06	1.61762e+07	3.33796e+07	5.45785e+06	446822	1.69219e+07	2.18165e+06	747136	78628.2	90600.3	1.18052e+06	854450	1.13664e+06	1.8855e+06	1.66961e+06	797590	2.35577e+07	880311	412196	5.5843e+06	1.49163e+06	442879	1.99701e+06	620037	635975	5.45636e+06	2.26746e+06	592663	268845	3.29898e+07	830807	759002	675534	1.79582e+06	66097.6	594309	57245.9
stroke034-2	II	serum	no	694498	4.97955e+07	5.71354e+06	228374	1.50567e+07	2.64799e+06	1.37345e+07	1.58142e+07	153684	1.72361e+06	1.63837e+07	3.5414e+07	5.86165e+06	492355	1.56128e+07	2.51882e+06	850958	85962.1	81457.7	1.37004e+06	946401	805510	1.88391e+06	1.82156e+06	775738	2.31027e+07	1.01539e+06	429131	8.01303e+06	1.68114e+06	1.64833e+06	2.19461e+06	655846	670048	4.27245e+06	2.44815e+06	651950	219580	2.44135e+07	964544	187643	678007	1.86508e+06	43674.1	688208	133958
stroke034-3	III	serum	no	645771	5.77363e+07	5.08715e+06	199625	1.39692e+07	2.32261e+06	1.32958e+07	1.46432e+07	175541	1.60699e+06	1.63892e+07	3.26808e+07	5.23043e+06	448382	1.61604e+07	2.20464e+06	737472	95917.1	72039	1.2679e+06	863114	937173	2.10576e+06	1.74085e+06	728451	2.2e+07	926827	342972	5.43342e+06	1.6856e+06	511563	2.23772e+06	454804	747769	4.50551e+06	2.37356e+06	642242	277049	3.13539e+07	946805	168548	675966	1.96481e+06	59754	602089	145436
stroke038-1	I	serum	yes	961718	4.25487e+07	6.11986e+06	163536	9.86417e+06	2.69577e+06	1.32222e+07	1.85421e+07	93549.6	1.73971e+06	1.83844e+07	4.74734e+07	5.83014e+06	535720	1.37219e+07	2.83895e+06	1.1087e+06	78664.9	126353	1.5332e+06	1.02048e+06	1.49006e+06	1.25131e+06	2.66588e+06	1.11533e+06	9.08849e+06	1.27173e+06	448901	4.41532e+06	2.13404e+06	386733	4.91885e+06	674270	1.45686e+06	6.13914e+06	3.36192e+06	1.0808e+06	198042	2.62677e+07	373091	162822	948903	2.79437e+06	476139	914611	90567.1
stroke038-2	II	serum	yes	871128	5.41717e+07	4.6908e+06	141236	9.50671e+06	2.47002e+06	1.71551e+07	1.7401e+07	148447	1.71362e+06	1.74902e+07	4.74675e+07	5.61828e+06	496147	1.36861e+07	2.72199e+06	1.03569e+06	56839.9	100697	1.43257e+06	958484	1.66595e+06	1.0088e+06	2.12453e+06	1.11642e+06	8.71708e+06	1.25966e+06	441887	4.49385e+06	2.12817e+06	394893	4.83116e+06	645589	1.3206e+06	5.93171e+06	3.30658e+06	968182	230626	1.99429e+07	339767	280611	837130	2.57857e+06	493646	891858	67249.1
stroke038-3	III	serum	yes	946948	2.49498e+07	6.28863e+06	146015	9.95242e+06	2.5191e+06	1.86773e+07	1.90473e+07	98841.2	1.77508e+06	1.97483e+07	5.15963e+07	5.80016e+06	536989	1.51303e+07	2.7014e+06	1.08462e+06	43386.9	130413	1.4789e+06	988988	1.54827e+06	1.07597e+06	2.28344e+06	968212	9.27664e+06	1.28835e+06	368201	4.54237e+06	2.22337e+06	335313	5.06742e+06	662830	1.44452e+06	5.95948e+06	3.5565e+06	971586	237166	3.1048e+07	373547	182109	978870	2.7023e+06	405687	905797	147475
stroke039-1	I	serum	yes	894291	6.49447e+07	1.67283e+06	389538	9.06416e+06	1.11293e+06	1.13592e+07	1.393e+07	90382.1	558151	1.96514e+07	3.3907e+07	2.10954e+06	687818	1.63387e+07	988331	607828	58083.2	117070	798679	510707	1.2945e+06	3.7933e+06	1.25832e+06	577929	2.10103e+07	545793	615046	2.6551e+06	2.74123e+06	87662.3	2.89813e+06	166789	1.10997e+06	2.96757e+06	1.75764e+06	674147	179278	3.91292e+07	1.05937e+06	83374.2	830713	963060	251402	418962	105768
stroke039-2	II	serum	yes	977758	5.52763e+07	1.70751e+06	182569	9.8922e+06	1.25284e+06	1.1588e+07	1.46148e+07	116919	587594	2.09534e+07	3.40059e+07	2.17133e+06	235453	1.56041e+07	1.04442e+06	632864	63855.7	126441	848295	577142	1.33646e+06	4.17956e+06	1.53343e+06	628095	2.17032e+07	619149	903274	2.61007e+06	2.87742e+06	179021	3.42169e+06	117767	1.30267e+06	4.44308e+06	1.84297e+06	717053	179440	3.79451e+07	1.11679e+06	152004	832847	1.02978e+06	286125	341197	101840
stroke039-3	III	serum	yes	988229	5.93021e+07	1.66754e+06	514484	9.69314e+06	1.24509e+06	8.13692e+06	1.46617e+07	134076	560626	2.13293e+07	3.16169e+07	2.03072e+06	245618	1.71179e+07	1.06038e+06	648583	76548.8	203064	857285	569608	1.36628e+06	4.13153e+06	1.42534e+06	460804	2.22803e+07	551110	749755	2.1262e+06	2.90852e+06	173403	3.04569e+06	159238	1.28343e+06	4.31574e+06	1.85372e+06	753762	180737	3.70305e+07	1.16194e+06	87104.6	877753	1.06415e+06	235227	408012	37872.5
stroke041-1	I	serum	no	1.03698e+06	5.39421e+07	5.3745e+06	292779	1.4195e+07	2.92355e+06	2.13155e+07	1.50535e+07	100353	1.72956e+06	1.85933e+07	4.30596e+07	6.57565e+06	515141	1.07771e+07	2.13511e+06	746421	25822.6	144644	1.5466e+06	914868	1.17512e+06	2.58312e+06	1.31436e+06	1.32617e+06	8.06659e+06	1.36953e+06	434787	6.21436e+06	1.88148e+06	290529	3.78602e+06	462177	1.37319e+06	3.807e+06	2.44787e+06	921997	160263	2.2947e+07	517359	140695	643392	2.47737e+06	357294	1.05289e+06	146753
stroke041-2	II	serum	no	1.08818e+06	5.56866e+07	4.24839e+06	283312	1.41785e+07	2.77279e+06	2.08376e+07	1.55432e+07	61933	1.70298e+06	2.08145e+07	4.01346e+07	6.13042e+06	450017	1.04162e+07	1.95577e+06	806785	105911	139158	1.58351e+06	884478	1.02165e+06	2.91289e+06	1.5401e+06	1.09516e+06	9.01322e+06	1.35992e+06	457199	7.58437e+06	1.97528e+06	508652	4.04929e+06	369033	1.75644e+06	3.40573e+06	2.57679e+06	1.0059e+06	210741	2.17752e+07	471796	214077	788975	2.3639e+06	317613	1.03014e+06	287454
stroke041-3	III	serum	no	1.12772e+06	3.52989e+07	4.537e+06	379665	1.58546e+07	3.15723e+06	2.18439e+07	1.64659e+07	82213.5	1.90338e+06	2.18057e+07	4.60894e+07	7.46913e+06	524694	1.13126e+07	2.46035e+06	797415	102125	134245	1.73372e+06	983252	1.165e+06	2.50557e+06	1.71373e+06	1.49429e+06	8.62041e+06	1.47277e+06	418895	6.66123e+06	2.09484e+06	344600	4.18275e+06	504087	1.70132e+06	4.72876e+06	2.78216e+06	811496	246358	2.32218e+07	618655	343752	700908	2.5945e+06	426307	1.15574e+06	171594
stroke042-1	I	serum	no	1.40081e+06	3.63801e+07	1.07094e+07	409942	1.37373e+07	3.92517e+06	2.2583e+07	1.22738e+07	114412	3.80031e+06	7.72574e+06	3.91208e+07	1.00321e+07	1.04247e+06	8.90712e+06	4.77654e+06	1.24123e+06	54599.9	121228	3.50016e+06	1.52183e+06	2.23319e+06	2.82152e+06	2.60943e+06	1.41887e+06	4.49874e+06	2.58022e+06	515528	7.3302e+06	2.08751e+06	123366	2.36243e+06	581607	1.07121e+06	2.0637e+06	4.21477e+06	1.16383e+06	454383	1.29283e+07	9.05853e+06	65868.1	664214	3.69754e+06	1.14871e+06	1.93545e+06	427077
stroke042-2	II	serum	no	1.06475e+06	3.83425e+07	1.04601e+07	370687	1.29152e+07	3.25939e+06	2.10367e+07	1.84261e+07	105357	2.86297e+06	8.55394e+06	4.74474e+07	7.47756e+06	829011	1.12153e+07	4.20937e+06	985153	109736	63198.5	2.74351e+06	1.29658e+06	2.34167e+06	2.2355e+06	2.53426e+06	1.17525e+06	3.46495e+06	2.35324e+06	475419	6.38781e+06	1.882e+06	211023	1.85625e+06	700952	1.06174e+06	2.15413e+06	3.74564e+06	817921	251564	1.17994e+07	9.81033e+06	53241.8	541783	3.35932e+06	664015	1.54392e+06	214899
stroke042-3	III	serum	no	1.93081e+06	7.10526e+06	9.82212e+06	2.03108e+06	1.29318e+07	2.95154e+06	4.61974e+06	1.61949e+07	1.68229e+06	5.69721e+06	7.83766e+06	4.1151e+06	9.67756e+06	1.29941e+06	1.81733e+06	6.24844e+06	1.51408e+06	425336	840721	3.26937e+06	3.16992e+06	1.86819e+06	4.59414e+06	2.80122e+06	2.42348e+06	4.4339e+06	4.3495e+06	1.96726e+06	8.16571e+06	1.8806e+06	1.48467e+06	2.58882e+06	921845	239578	5.06645e+06	2.6419e+06	2.05572e+06	4.48857e+06	6.5967e+06	7.081e+06	461441	2.09271e+06	4.16219e+06	493859	1.30268e+06	472961
stroke043-1	I	serum	no	824642	7.23853e+07	1.84929e+06	100676	8.57803e+06	908859	1.21085e+07	1.423e+07	204763	453468	2.67478e+07	4.17604e+07	1.46157e+06	259992	1.10694e+07	757978	944420	97069.7	125044	1.33165e+06	700961	2.22088e+06	3.56768e+06	1.17232e+06	849396	1.0115e+07	862206	784167	1.64786e+06	2.60157e+06	165861	4.47775e+06	114149	1.36956e+06	2.59118e+06	1.7489e+06	754684	86515.4	2.12606e+07	9.24712e+06	51999.3	385541	1.41985e+06	535685	580416	79916.9
stroke043-2	II	serum	no	826308	6.81143e+07	2.06155e+06	366336	8.88321e+06	985806	1.84853e+07	1.35714e+07	173654	508736	2.51808e+07	3.79853e+07	1.89648e+06	257507	1.0517e+07	710613	899862	59818.2	68900.8	1.48852e+06	732601	2.05587e+06	3.40898e+06	1.24298e+06	904608	9.19154e+06	925420	691206	1.67601e+06	2.93059e+06	95618	2.78046e+06	96925	1.44979e+06	2.34592e+06	1.93923e+06	732400	106079	2.08589e+07	9.68068e+06	157051	393200	1.20349e+06	203850	638638	106147
stroke043-3	III	serum	no	807743	6.78192e+07	1.32735e+06	190270	7.81401e+06	966871	1.95804e+07	1.36937e+07	68801.6	508323	2.57381e+07	3.98103e+07	1.22958e+06	260168	1.03187e+07	958709	895175	72498.4	164192	1.35318e+06	705764	2.14646e+06	3.1761e+06	1.46008e+06	785664	1.0021e+07	882020	763088	1.44869e+06	2.54874e+06	104108	3.21442e+06	202054	1.33232e+06	2.58651e+06	1.62608e+06	617636	91046.9	1.81265e+07	1.00086e+07	209902	534387	1.42697e+06	450894	595828	65078.4
stroke044-1	I	serum	no	1.00969e+06	4.25669e+07	1.22201e+07	370819	1.65964e+07	3.35808e+06	2.13093e+07	1.80585e+07	91627.7	3.09966e+06	1.10033e+07	4.20775e+07	8.09843e+06	858373	1.29724e+07	5.13275e+06	646025	101690	48560	1.8994e+06	1.11285e+06	2.19994e+06	2.35888e+06	2.64571e+06	1.72371e+06	8.12237e+06	1.78607e+06	525256	3.03221e+06	1.86764e+06	169574	796859	910244	1.38637e+06	3.24463e+06	3.34259e+06	772522	369877	1.72608e+07	561055	69228.2	1.02362e+06	2.97402e+06	1.04596e+06	1.32883e+06	264207
stroke044-2	II	serum	no	1.02536e+06	3.57611e+07	1.06493e+07	369615	1.74026e+07	3.26896e+06	2.15729e+07	1.9001e+07	104966	3.03353e+06	1.16057e+07	4.54881e+07	9.46439e+06	886332	1.20738e+07	5.13442e+06	681219	59960.4	139401	1.85631e+06	1.11345e+06	2.35944e+06	2.33859e+06	2.51851e+06	1.49612e+06	8.94078e+06	1.85434e+06	547126	3.69709e+06	1.84862e+06	116085	1.0349e+06	861091	1.42815e+06	2.98722e+06	3.51795e+06	779225	328343	1.6854e+07	626530	62000.7	1.0524e+06	3.07621e+06	1.09637e+06	1.30074e+06	262950
stroke044-3	III	serum	no	1.04085e+06	2.69902e+07	1.05443e+07	346971	1.81682e+07	3.46765e+06	2.23796e+07	1.95096e+07	51891.2	3.2064e+06	1.18646e+07	4.51279e+07	8.52096e+06	907118	1.38784e+07	5.6355e+06	668088	79440.3	149535	2.04117e+06	1.22552e+06	2.3823e+06	2.46993e+06	2.75645e+06	1.88522e+06	9.17455e+06	1.99478e+06	590232	3.85952e+06	1.95934e+06	198920	1.77379e+06	983100	1.50308e+06	3.22857e+06	3.67448e+06	852771	332726	1.55493e+07	692794	79732.4	1.10355e+06	3.24425e+06	1.13073e+06	1.37186e+06	264317
stroke045-1	I	serum	no	1.57707e+06	7.61082e+06	7.40761e+06	504353	9.23334e+06	3.01269e+06	1.88149e+07	1.16864e+07	348975	2.80135e+06	1.39e+07	1.95926e+07	6.73268e+06	822046	1.75993e+06	2.73825e+06	1.61433e+06	434751	390306	2.71982e+06	1.97907e+06	3.69302e+06	5.74428e+06	3.88963e+06	2.03187e+06	244348	2.29686e+06	1.00136e+06	5.07449e+06	3.0397e+06	937521	8.39991e+06	1.09557e+06	2.20505e+06	7.86716e+06	4.20633e+06	1.25842e+06	499562	1.88278e+07	9.75517e+06	1.06596e+06	576058	4.75437e+06	306887	1.7513e+06	413762
stroke045-2	II	serum	no	1.39117e+06	9.90604e+06	6.25324e+06	539079	8.13461e+06	3.42119e+06	1.62861e+07	1.10044e+07	587162	2.58678e+06	2.05352e+07	2.60898e+07	6.87339e+06	718596	8.49251e+06	2.98475e+06	1.03209e+06	345723	583884	1.46143e+06	1.87255e+06	3.1058e+06	4.62793e+06	3.34172e+06	1.69756e+06	121663	2.52819e+06	1.12055e+06	3.16493e+06	2.48342e+06	546754	7.13909e+06	1.43476e+06	1.65582e+06	3.42576e+06	4.14002e+06	1.77493e+06	207176	2.67404e+07	9.74242e+06	457279	593384	4.34005e+06	603989	1.11731e+06	240227
stroke045-3	III	serum	no	1.10273e+06	3.02975e+07	5.20112e+06	414190	8.03257e+06	2.33079e+06	1.92783e+07	1.3487e+07	73619.8	1.68958e+06	1.79727e+07	4.1073e+07	6.6086e+06	525355	1.79827e+07	1.8252e+06	1.0016e+06	81520.1	67769.5	1.68649e+06	1.14463e+06	1.31006e+06	3.25317e+06	2.74566e+06	1.2382e+06	72399	1.62316e+06	660525	1.77133e+06	2.21109e+06	957927	4.69047e+06	654989	1.31055e+06	4.86772e+06	3.40902e+06	980403	122584	2.67718e+07	8.24016e+06	313604	581980	2.89617e+06	333695	1.16573e+06	192592
stroke046-1	I	serum	no	1.27225e+06	3.00489e+07	8.66493e+06	164320	8.55111e+06	3.52617e+06	1.16478e+07	2.71388e+07	104072	3.36008e+06	2.56202e+07	1.93805e+07	9.00719e+06	829176	1.22938e+07	1.4316e+07	754900	43723.9	290227	990435	1.09782e+06	2.21287e+06	956638	2.42448e+06	1.57092e+06	8.16097e+06	910022	341636	6.91976e+06	1.65518e+06	84964.8	832082	957671	544964	1.5156e+07	4.29719e+06	735280	436468	2.59051e+07	160308	39594.4	1.1114e+06	2.78923e+06	667013	1.19796e+06	159347
stroke046-2	II	serum	no	1.54774e+06	2.82718e+07	9.34863e+06	147296	9.41143e+06	3.62847e+06	1.03205e+07	2.68869e+07	120736	3.4525e+06	2.92123e+07	2.08699e+07	8.55971e+06	863062	9.05286e+06	1.42873e+07	801459	64162	70172.4	1.00686e+06	1.13133e+06	2.37115e+06	1.09288e+06	2.53907e+06	1.44127e+06	8.54883e+06	993984	377989	7.26591e+06	1.82893e+06	263435	1.23999e+06	1.31385e+06	609433	1.35635e+07	4.64245e+06	755502	477169	2.15794e+07	190351	61599.9	1.18949e+06	2.86877e+06	556920	1.32592e+06	193885
stroke046-3	III	serum	no	1.3836e+06	3.38624e+07	8.07117e+06	212640	9.04341e+06	3.57117e+06	9.80713e+06	2.04633e+07	78856.8	3.34051e+06	2.8574e+07	2.03379e+07	8.92798e+06	844726	1.26061e+07	1.41964e+07	771287	78454.6	198702	996822	1.12804e+06	2.32212e+06	923844	2.55437e+06	1.26767e+06	8.54569e+06	804369	327310	5.47026e+06	1.72893e+06	430595	1.11947e+06	1.20694e+06	581841	1.43696e+07	4.43948e+06	733083	439717	2.40692e+07	175662	403608	1.10828e+06	2.90602e+06	606010	1.22686e+06	281859
stroke047-1	I	serum	no	937298	3.04075e+07	1.0868e+07	321700	5.96837e+06	3.31844e+06	1.85822e+07	1.32776e+07	50808.4	2.5437e+06	1.7045e+07	3.979e+07	7.35231e+06	573806	9.80296e+06	4.27722e+06	542258	37264.7	77265.6	2.06589e+06	1.55246e+06	1.42039e+06	1.17544e+06	2.35656e+06	1.5593e+06	1.0612e+07	1.84521e+06	403845	4.78781e+06	1.55481e+06	137025	3.44573e+06	702798	1.17377e+06	9.46475e+06	3.09329e+06	897578	244582	2.49075e+07	1.15581e+07	185438	847731	2.44688e+06	407504	1.21123e+06	161641
stroke047-2	II	serum	no	1.018e+06	2.53995e+07	1.09042e+07	357908	6.74722e+06	3.45668e+06	1.8114e+07	1.37475e+07	66728.5	2.52476e+06	1.75771e+07	4.02921e+07	8.81871e+06	546310	2.80091e+06	4.42386e+06	577745	43585.4	65984.8	2.07328e+06	1.55885e+06	1.84161e+06	1.17409e+06	1.9525e+06	1.53826e+06	1.04166e+07	1.76406e+06	410637	4.61854e+06	2.15174e+06	81996	3.60902e+06	543686	1.27298e+06	7.99246e+06	3.01732e+06	972892	256010	2.57823e+07	1.09845e+07	111303	835964	2.3723e+06	360301	1.2723e+06	263916
stroke047-3	III	serum	no	962552	3.85835e+07	1.07434e+07	388918	6.5515e+06	3.37204e+06	1.82403e+07	1.28253e+07	113987	2.51741e+06	1.7295e+07	3.65528e+07	8.51719e+06	535602	9.90325e+06	4.30172e+06	548233	78497.2	120100	2.05152e+06	1.53304e+06	1.1663e+06	1.18678e+06	2.11961e+06	1.81353e+06	1.02496e+07	1.90457e+06	424049	4.46254e+06	2.08975e+06	54019.9	3.31521e+06	676184	1.23436e+06	6.85647e+06	2.93853e+06	820308	235838	2.26473e+07	1.05554e+07	221683	845254	2.33602e+06	349340	1.31245e+06	153698
stroke001-1	I	plasma	no	681879	1.82083e+08	4.49526e+06	83157.1	6.66912e+06	1.19835e+06	2.53312e+06	1.09435e+07	6.84311e+06	851710	2.61628e+06	2.41671e+06	1.35482e+06	438762	8.99402e+06	1.27347e+06	254556	3.50196e+06	1.26096e+06	805920	517707	2.23095e+06	421385	191416	758028	5.7541e+06	873422	325748	1.13273e+06	134630	843850	117826	448283	79119.2	54280.1	998241	438360	140674	3.66343e+06	1.6071e+07	385151	696328	119645	104748	829277	277158
stroke001-2	II	plasma	no	656250	5.36443e+07	3.71322e+06	411783	8.79802e+06	2.14772e+06	1.878e+07	1.79955e+07	1.35177e+07	805608	2.30237e+07	1.8693e+07	4.15921e+06	325460	1.1011e+07	1.62614e+06	395848	9.84521e+06	6.30411e+06	864212	826494	1.55386e+06	1.04243e+06	907266	668593	1.11421e+07	632479	596328	2.13568e+06	1.78258e+06	122676	2.97906e+06	238459	1.12808e+06	4.81186e+06	1.76782e+06	925534	144687	2.74485e+07	9.09175e+06	98154.4	845138	1.10567e+06	188589	640224	302688
stroke001-3	III	plasma	no	653616	6.32652e+07	3.67955e+06	473153	7.82208e+06	1.85717e+06	1.88172e+07	1.84744e+07	1.30586e+07	576399	2.20085e+07	1.83132e+07	3.7513e+06	296879	1.13834e+07	1.4851e+06	427074	9.4302e+06	5.77344e+06	735732	682470	1.59364e+06	966111	1.38005e+06	681037	1.15162e+07	528647	480737	2.00978e+06	1.59555e+06	120632	2.68661e+06	323784	764352	4.70904e+06	1.54475e+06	853722	145105	2.41281e+07	8.74931e+06	117826	614504	960442	171426	563657	184967
stroke002-1	I	plasma	no	723320	6.38596e+07	3.88323e+06	122583	7.02864e+06	2.22625e+06	1.65514e+07	1.58797e+07	1.44624e+07	1.11008e+06	2.00375e+07	2.97818e+07	6.27029e+06	515911	1.15668e+07	1.31606e+06	141671	7.41657e+06	5.11785e+06	1.58701e+06	971862	1.51139e+06	2.63014e+06	1.52084e+06	1.22313e+06	9.84235e+06	1.24109e+06	630648	1.06303e+06	2.5425e+06	135023	3.31348e+06	568618	610679	4.0638e+06	2.89296e+06	1.58977e+06	289166	1.35581e+07	4.1149e+06	51208.7	841762	2.44595e+06	1.04714e+06	965705	630698
stroke002-2	II	plasma	no	859119	5.08599e+07	4.15013e+06	184492	7.67638e+06	2.29854e+06	1.68822e+07	1.61734e+07	1.40892e+07	1.55557e+06	1.99744e+07	2.97437e+07	6.29942e+06	1.18678e+06	1.10582e+07	1.65224e+06	105989	8.41829e+06	5.6424e+06	1.74921e+06	1.03624e+06	1.30796e+06	2.80849e+06	1.42616e+06	1.38483e+06	1.06588e+07	1.36948e+06	702693	1.05622e+06	2.77854e+06	154970	3.33047e+06	611394	753003	5.26834e+06	3.37831e+06	1.71123e+06	262905	1.66357e+07	4.28035e+06	163667	952569	2.73479e+06	978450	1.0897e+06	703624
stroke002-3	III	plasma	no	835049	4.69277e+07	3.96613e+06	373993	7.66443e+06	2.32277e+06	1.92931e+07	1.75747e+07	1.44266e+07	1.2097e+06	2.07549e+07	3.1734e+07	6.2545e+06	574803	1.25909e+07	1.45306e+06	118542	7.98407e+06	5.31374e+06	1.66354e+06	1.05851e+06	1.4229e+06	2.7129e+06	1.39345e+06	1.32423e+06	1.03814e+07	1.39904e+06	685969	1.39612e+06	2.96245e+06	120949	3.24433e+06	694352	641776	5.03964e+06	3.19696e+06	1.68087e+06	311252	1.40694e+07	4.21627e+06	157692	864802	2.50927e+06	1.05331e+06	1.01375e+06	391509
stroke003-1	I	plasma	no	947471	5.61008e+07	3.78453e+06	178770	7.4556e+06	1.3207e+06	1.50785e+07	1.584e+07	1.37813e+07	1.33085e+06	1.47012e+07	3.50886e+07	5.10472e+06	454088	1.428e+07	976291	253121	7.65261e+06	5.2569e+06	1.5326e+06	867973	1.03981e+06	3.47599e+06	1.6808e+06	993090	1.09194e+07	1.20224e+06	428914	381548	2.07268e+06	151675	4.46837e+06	458423	615798	3.66584e+06	2.05832e+06	1.54867e+06	92841.7	2.62492e+07	3.41073e+06	86676.4	544450	1.79306e+06	1.02501e+06	773251	271361
stroke003-2	II	plasma	no	961047	5.49443e+07	3.89574e+06	182925	7.56906e+06	1.42274e+06	1.51733e+07	1.51724e+07	1.331e+07	1.13548e+06	1.50253e+07	3.27852e+07	5.20705e+06	462440	1.39852e+07	979442	287903	7.64451e+06	5.77218e+06	1.72844e+06	967820	948298	3.40143e+06	2.00407e+06	1.28172e+06	1.07364e+07	1.3654e+06	550223	488775	2.38885e+06	343648	4.80701e+06	436770	665071	3.31296e+06	2.19109e+06	1.56165e+06	113211	2.68631e+07	3.65996e+06	156157	424592	1.79088e+06	1.03719e+06	844137	308593
stroke003-3	III	plasma	no	1.09263e+06	3.88591e+07	3.79211e+06	111179	7.95927e+06	1.29618e+06	1.64633e+07	1.63507e+07	1.40182e+07	823003	1.6613e+07	3.52932e+07	4.56553e+06	416335	1.62453e+07	472381	266858	7.26361e+06	5.24842e+06	1.63259e+06	914454	1.33403e+06	3.84394e+06	1.59138e+06	1.1905e+06	1.15605e+07	1.26512e+06	600032	583193	2.5259e+06	124959	4.75023e+06	406573	637238	3.21574e+06	2.14672e+06	1.53732e+06	106514	3.16709e+07	3.81265e+06	112636	555749	1.69406e+06	992908	810750	279829
stroke004-1	I	plasma	no	1.00897e+06	6.0424e+07	2.30903e+06	126102	1.1864e+07	1.70934e+06	1.23826e+07	1.66561e+07	1.47591e+07	782145	1.56266e+07	3.24239e+07	4.68427e+06	405746	1.14254e+07	1.07406e+06	564344	8.50802e+06	5.44257e+06	1.26793e+06	610692	1.10741e+06	3.18482e+06	1.00999e+06	1.12417e+06	1.06783e+07	912903	555288	1.38024e+06	1.92016e+06	397355	2.36275e+06	493634	448000	4.24051e+06	2.02375e+06	1.19072e+06	153040	2.19634e+07	3.62948e+06	148346	661967	1.79578e+06	940325	819976	456326
stroke004-2	II	plasma	no	941632	5.24752e+07	2.41775e+06	106812	1.2038e+07	1.73139e+06	1.41526e+07	1.67815e+07	1.50107e+07	802093	1.58012e+07	3.40518e+07	5.09026e+06	1.08381e+06	1.22829e+07	1.03126e+06	553558	8.35983e+06	5.64162e+06	1.16356e+06	619679	1.04955e+06	3.69142e+06	1.20285e+06	915628	1.06595e+07	861468	515492	1.41614e+06	2.06155e+06	266191	2.86473e+06	501415	439039	5.01442e+06	1.9061e+06	1.13117e+06	150967	2.3513e+07	3.60065e+06	157792	645139	1.91567e+06	842591	779244	222184
stroke004-3	III	plasma	no	1.10649e+06	6.55456e+07	2.2212e+06	119925	1.19807e+07	1.66847e+06	1.22625e+07	1.62916e+07	1.44364e+07	741444	1.54662e+07	3.11038e+07	4.03514e+06	389644	1.22484e+07	1.00869e+06	539430	7.66711e+06	4.79354e+06	1.19981e+06	547411	1.03319e+06	3.6878e+06	1.15526e+06	944225	1.07792e+07	876480	543159	1.5189e+06	2.20584e+06	175165	2.56002e+06	459584	406857	4.6447e+06	2.01187e+06	1.16962e+06	134183	2.36227e+07	3.75525e+06	232757	646300	1.63022e+06	754939	717528	393008
stroke005-1	I	plasma	no	1.3789e+06	5.70098e+07	2.60772e+06	110979	8.28195e+06	1.5583e+06	1.47683e+07	1.32588e+07	1.65667e+07	1.04384e+06	2.00977e+07	2.69564e+07	3.87161e+06	934094	9.82419e+06	943132	656241	8.63461e+06	4.96697e+06	1.5624e+06	683953	1.07609e+06	1.83281e+06	1.51752e+06	1.12324e+06	6.90938e+06	1.23093e+06	426982	1.94456e+06	2.36081e+06	126543	2.86281e+06	454069	453475	5.43228e+06	2.251e+06	1.47793e+06	114255	1.43075e+07	1.68557e+07	80673	523226	1.44664e+06	773070	823615	259586
stroke005-2	II	plasma	no	1.2412e+06	6.20577e+07	2.91188e+06	188666	7.36377e+06	1.52592e+06	1.26649e+07	1.24486e+07	1.52429e+07	996457	2.01979e+07	2.72659e+07	3.78522e+06	382827	9.65351e+06	1.05765e+06	677081	8.66065e+06	5.5279e+06	1.52651e+06	751218	972213	1.67685e+06	1.60031e+06	1.12086e+06	6.39097e+06	1.20735e+06	431313	2.06597e+06	1.86869e+06	162040	3.05266e+06	426264	449754	4.03396e+06	2.2383e+06	1.37277e+06	121956	1.18451e+07	1.63651e+07	73913.4	514431	1.52081e+06	733857	839132	208868
stroke005-3	III	plasma	no	1.43055e+06	3.08297e+07	3.12394e+06	196028	8.35899e+06	1.81112e+06	1.52859e+07	1.3367e+07	1.91634e+07	1.32819e+06	2.04707e+07	2.9677e+07	4.38761e+06	999958	1.04004e+07	1.14772e+06	1.09777e+06	1.11228e+07	5.9873e+06	1.59217e+06	774760	1.20959e+06	2.05031e+06	1.79464e+06	1.34099e+06	6.83867e+06	1.25556e+06	335461	2.1071e+06	2.38569e+06	1.06203e+06	3.28917e+06	548982	498905	5.7175e+06	2.52441e+06	1.58376e+06	137521	1.3655e+07	1.73157e+07	159207	529714	1.7558e+06	795995	944879	255371
stroke006-1	I	plasma	no	436315	3.9094e+07	8.00342e+06	307356	5.46763e+06	1.52287e+06	1.45473e+07	1.05644e+07	1.22646e+07	1.47723e+06	1.50565e+07	3.36007e+07	6.61613e+06	452497	1.12334e+07	3.11089e+06	530580	9.07428e+06	6.73342e+06	1.59674e+06	872790	1.41955e+06	2.58796e+06	1.64491e+06	1.82201e+06	6.01996e+06	1.60689e+06	559354	4.84252e+06	820132	461223	3.56883e+06	725085	1.41769e+06	4.54597e+06	2.35248e+06	1.11788e+06	97876.8	2.55748e+07	1.13688e+07	237451	397692	2.47907e+06	765909	1.14862e+06	387867
stroke006-2	II	plasma	no	395709	4.38957e+07	6.67156e+06	314572	4.9969e+06	1.48953e+06	1.7126e+07	9.60657e+06	1.16495e+07	2.23406e+06	1.43979e+07	3.82479e+07	5.95481e+06	440785	1.12659e+07	2.85088e+06	491174	8.02759e+06	6.5754e+06	1.48047e+06	800937	1.41387e+06	2.54463e+06	1.56909e+06	1.423e+06	5.49758e+06	1.45992e+06	536597	4.35112e+06	752095	100536	3.53884e+06	664256	1.28403e+06	4.36179e+06	2.18256e+06	981952	120125	2.49828e+07	1.06476e+07	131572	356345	2.43163e+06	627129	1.01733e+06	355733
stroke006-3	III	plasma	no	445722	5.4641e+07	6.80826e+06	315470	5.27412e+06	1.53277e+06	1.64647e+07	9.70624e+06	1.13983e+07	2.18798e+06	1.1743e+07	3.44755e+07	6.22833e+06	486445	1.00816e+07	2.91721e+06	486737	8.92421e+06	6.71196e+06	1.60289e+06	805861	1.35179e+06	2.44084e+06	1.83472e+06	1.74543e+06	5.48353e+06	1.49767e+06	431873	4.74316e+06	782073	90451.7	4.4698e+06	665319	1.32793e+06	3.39305e+06	2.18229e+06	1.02496e+06	132541	2.11295e+07	1.04748e+07	123304	358103	2.34915e+06	596707	1.00838e+06	348930
stroke007-1	I	plasma	no	628884	3.2196e+07	6.09258e+06	392007	1.11571e+07	1.88668e+06	1.82775e+07	1.39414e+07	1.39985e+07	2.285e+06	1.62563e+07	3.5705e+07	6.08486e+06	522849	1.17199e+07	3.47085e+06	730615	1.0523e+07	7.96096e+06	1.56464e+06	940613	1.29321e+06	1.31584e+06	1.83816e+06	1.22049e+06	8.74049e+06	1.20537e+06	361955	8.30541e+06	1.30541e+06	348383	2.06781e+06	600323	1.23949e+06	4.68316e+06	2.08494e+06	913646	295311	2.82608e+07	2.75432e+06	108843	706938	1.92826e+06	649698	845626	268066
stroke007-2	II	plasma	no	767170	3.64531e+07	6.16317e+06	421887	1.13504e+07	1.96949e+06	1.90351e+07	1.34612e+07	1.47261e+07	1.44931e+06	1.57956e+07	3.29441e+07	6.41996e+06	558836	9.5742e+06	3.4229e+06	787334	1.14195e+07	8.28166e+06	1.74777e+06	933051	1.18045e+06	1.13259e+06	1.75262e+06	1.40428e+06	9.26273e+06	1.33165e+06	401455	8.8408e+06	1.56918e+06	274893	2.40279e+06	649900	1.43749e+06	4.32168e+06	2.358e+06	1.00734e+06	310531	2.37845e+07	2.81024e+06	99202.3	727264	1.78842e+06	511254	888744	281317
stroke007-3	III	plasma	no	747054	2.10497e+07	6.41152e+06	427431	1.1646e+07	2.04074e+06	1.96174e+07	1.42323e+07	1.50464e+07	1.51285e+06	1.63427e+07	3.51149e+07	6.6851e+06	574140	1.10749e+07	3.75193e+06	809392	1.21511e+07	8.65764e+06	1.79412e+06	1.03566e+06	1.28056e+06	1.25688e+06	2.00443e+06	1.66109e+06	9.71204e+06	1.30931e+06	314815	1.11158e+07	1.53705e+06	138661	2.70888e+06	655093	1.50823e+06	4.91185e+06	2.33348e+06	1.01372e+06	334772	2.38353e+07	2.89521e+06	188227	692267	1.8537e+06	635705	1.05029e+06	260798
stroke008-1	I	plasma	yes	904125	5.16953e+07	6.01153e+06	247369	1.01108e+07	2.08506e+06	1.13971e+07	1.27933e+07	1.30005e+07	1.66689e+06	7.78386e+06	3.57704e+07	7.57401e+06	527270	1.02821e+07	3.38603e+06	769669	9.87511e+06	7.29827e+06	1.72812e+06	1.03106e+06	1.16298e+06	2.35838e+06	2.0387e+06	1.7226e+06	1.23541e+07	1.40218e+06	557431	3.57048e+06	1.80748e+06	163595	3.04792e+06	557284	1.6451e+06	4.5292e+06	2.44426e+06	944560	279115	2.42465e+07	4.26519e+06	149922	698204	2.08876e+06	731950	663088	275659
stroke008-2	II	plasma	yes	1.0094e+06	4.4965e+07	5.78012e+06	303710	1.00881e+07	1.99223e+06	1.17579e+07	1.33193e+07	1.3412e+07	2.3885e+06	8.26413e+06	3.93137e+07	7.38601e+06	535458	1.13784e+07	3.41528e+06	763029	1.03547e+07	7.14112e+06	1.63485e+06	1.00861e+06	1.05846e+06	2.21552e+06	1.76455e+06	1.63028e+06	1.16528e+07	1.3843e+06	516082	4.49981e+06	1.61759e+06	119057	2.86481e+06	549838	1.68829e+06	4.44129e+06	2.50901e+06	964008	302929	2.46429e+07	3.88517e+06	174890	598898	2.21523e+06	672503	695296	252644
stroke008-3	III	plasma	yes	1.01688e+06	4.66652e+07	5.27047e+06	255135	1.0203e+07	2.08427e+06	1.2425e+07	1.3176e+07	1.33212e+07	1.6783e+06	8.25577e+06	3.74889e+07	7.64917e+06	525815	9.3834e+06	3.49714e+06	797069	1.04813e+07	7.08392e+06	1.78941e+06	1.0024e+06	1.14243e+06	2.24553e+06	2.0858e+06	1.6722e+06	1.27583e+07	1.48704e+06	590947	3.69597e+06	1.85139e+06	164032	3.09303e+06	564544	1.75365e+06	4.36482e+06	2.73172e+06	940724	270178	2.43592e+07	4.14536e+06	67811	605867	2.17094e+06	657492	624422	225316
stroke009-1	I	plasma	yes	820064	5.73927e+07	6.19679e+06	490631	6.92886e+06	2.37011e+06	1.5136e+07	1.7698e+07	1.52996e+07	2.51036e+06	1.32419e+07	3.88702e+07	5.12349e+06	708002	7.84019e+06	4.76311e+06	408143	1.19722e+07	7.9671e+06	1.37944e+06	968939	2.22459e+06	2.51007e+06	1.57157e+06	1.10716e+06	5.76509e+06	1.32849e+06	246660	1.21486e+06	1.74132e+06	114881	3.24563e+06	676963	1.27297e+06	3.94961e+06	3.32773e+06	693667	248967	1.0043e+07	3.54567e+06	42904.5	662697	2.45754e+06	386380	1.23735e+06	341235
stroke009-2	II	plasma	yes	909036	5.20892e+07	5.70987e+06	490703	6.98576e+06	2.24863e+06	1.59154e+07	1.75238e+07	1.67608e+07	2.33056e+06	1.39753e+07	3.96996e+07	4.94964e+06	708113	8.08919e+06	4.73419e+06	432892	1.19821e+07	7.22268e+06	1.40034e+06	984820	2.55032e+06	2.78284e+06	1.53178e+06	1.02687e+06	6.6175e+06	1.39087e+06	343423	1.57551e+06	1.90385e+06	124922	3.45974e+06	617171	1.39277e+06	4.45751e+06	3.51188e+06	784731	257332	8.90397e+06	3.58312e+06	139844	804554	2.53471e+06	371831	1.26368e+06	341549
stroke009-3	III	plasma	yes	845762	5.90093e+07	7.36071e+06	420828	6.81369e+06	2.3632e+06	1.52561e+07	1.72664e+07	1.5894e+07	2.43211e+06	1.35435e+07	3.69669e+07	4.84541e+06	690975	7.81911e+06	4.74942e+06	412296	1.14593e+07	7.63658e+06	1.32868e+06	1.02231e+06	2.22977e+06	2.67226e+06	1.55528e+06	1.21867e+06	6.29112e+06	1.31401e+06	265786	1.35155e+06	1.74424e+06	98409.3	3.79474e+06	659069	1.34458e+06	3.84726e+06	3.26011e+06	742688	259186	8.72835e+06	3.49589e+06	37108.9	800666	2.56396e+06	375672	1.21632e+06	273392
stroke010-1	I	plasma	no	959268	6.39879e+07	7.38926e+06	530631	8.16792e+06	2.30941e+06	1.89696e+07	1.53298e+07	1.40491e+07	2.07322e+06	8.68121e+06	3.79125e+07	6.83091e+06	516760	8.03209e+06	2.76873e+06	322925	1.12369e+07	6.70818e+06	1.77219e+06	1.06154e+06	1.52576e+06	3.41368e+06	1.28755e+06	1.62358e+06	2.97002e+06	1.46714e+06	502574	2.6778e+06	1.781e+06	173509	1.80788e+06	723909	1.70469e+06	2.3335e+06	2.62201e+06	641617	205096	1.03277e+07	5.62826e+06	65658.5	542724	2.01707e+06	394587	901630	169670
stroke010-2	II	plasma	no	1.11499e+06	5.11333e+07	5.99398e+06	379140	8.9051e+06	2.30936e+06	1.9574e+07	1.67304e+07	1.57895e+07	2.01535e+06	9.28892e+06	4.08632e+07	6.38594e+06	480171	1.07515e+07	2.62731e+06	413780	1.11027e+07	6.30943e+06	1.81856e+06	1.04951e+06	1.66076e+06	3.90109e+06	1.50867e+06	1.12473e+06	3.29759e+06	1.58092e+06	483182	2.66276e+06	2.03856e+06	205987	2.69382e+06	682111	1.67367e+06	2.22392e+06	2.67705e+06	776299	186369	1.0912e+07	6.2497e+06	133038	675519	2.19755e+06	340570	929126	234178
stroke010-3	III	plasma	no	1.10263e+06	5.0874e+07	6.50286e+06	542707	8.6834e+06	2.20449e+06	1.97815e+07	1.56891e+07	1.53934e+07	2.02972e+06	9.13951e+06	4.05267e+07	7.01626e+06	546280	1.02197e+07	2.87157e+06	367053	1.10688e+07	6.68094e+06	1.86177e+06	1.05499e+06	1.51094e+06	3.50483e+06	1.35203e+06	1.46311e+06	2.90493e+06	1.60632e+06	510057	3.12294e+06	2.02894e+06	135373	2.77078e+06	754037	1.69902e+06	2.79558e+06	2.73658e+06	738580	205733	1.14117e+07	6.22829e+06	137566	583882	2.04451e+06	338836	971862	414113
stroke011-1	I	plasma	no	1.13801e+06	4.75834e+07	6.4295e+06	452675	7.67895e+06	2.3274e+06	1.47378e+07	1.12615e+07	1.23163e+07	2.86421e+06	1.28564e+07	3.45552e+07	6.79971e+06	552616	9.48926e+06	3.23133e+06	284377	1.03189e+07	7.32938e+06	1.82018e+06	894786	1.43119e+06	2.10347e+06	1.20315e+06	1.84989e+06	7.26755e+06	1.56813e+06	436603	5.87615e+06	2.06436e+06	86337.6	2.99108e+06	819523	1.42469e+06	4.98792e+06	3.0501e+06	902198	242304	1.84277e+07	6.16415e+06	88020.3	588801	2.24637e+06	653243	1.22122e+06	305558
stroke011-2	II	plasma	no	1.07199e+06	3.73306e+07	6.12362e+06	489767	7.56931e+06	2.43789e+06	1.63952e+07	1.14702e+07	1.3038e+07	2.85596e+06	1.2796e+07	3.41048e+07	8.24521e+06	515422	8.62372e+06	3.47549e+06	281257	1.04378e+07	7.96751e+06	1.82938e+06	975179	1.56578e+06	2.39795e+06	1.4628e+06	1.66181e+06	7.21555e+06	1.53001e+06	454216	5.7536e+06	2.00147e+06	128462	3.25954e+06	861616	1.52689e+06	5.49226e+06	3.01452e+06	938028	231961	2.19063e+07	5.97454e+06	142732	605924	2.52162e+06	730899	1.31387e+06	300175
stroke011-3	III	plasma	no	1.15168e+06	2.69436e+07	7.25648e+06	486307	7.56117e+06	2.32819e+06	1.66619e+07	1.19511e+07	1.34704e+07	2.88523e+06	1.41346e+07	3.75553e+07	7.69094e+06	551864	1.02533e+07	3.45332e+06	289418	1.0802e+07	8.21691e+06	1.78653e+06	956477	1.58184e+06	2.27858e+06	1.45628e+06	1.93664e+06	7.28334e+06	1.45087e+06	469035	5.34816e+06	2.10795e+06	113927	3.17255e+06	845534	1.46928e+06	5.25744e+06	2.98167e+06	925498	254656	2.27173e+07	6.21345e+06	115427	629426	2.50399e+06	703651	1.365e+06	196954
stroke014-1	I	plasma	yes	880816	4.75296e+07	7.87845e+06	496383	6.35616e+06	2.33856e+06	1.60367e+07	1.1911e+07	1.59537e+07	2.32334e+06	1.34837e+07	2.94315e+07	6.47702e+06	595497	7.80461e+06	4.26511e+06	593136	1.35365e+07	1.00743e+07	1.65349e+06	1.12086e+06	1.80188e+06	1.89155e+06	1.46047e+06	1.49799e+06	6.98977e+06	1.44041e+06	413956	1.64584e+06	1.62761e+06	290212	3.01888e+06	607151	1.41313e+06	8.10177e+06	2.77122e+06	1.09472e+06	284342	1.70262e+07	9.04692e+06	96523	817126	2.18929e+06	697847	1.40937e+06	319324
stroke014-2	II	plasma	yes	855328	1.15277e+07	7.77293e+06	965909	7.21354e+06	3.44737e+06	8.72474e+06	4.15046e+06	1.07423e+07	3.512e+06	1.01972e+07	1.13154e+07	7.48436e+06	1.02847e+06	729240	4.60554e+06	513244	7.24e+06	6.75864e+06	2.48971e+06	3.05939e+06	1.46767e+06	3.51778e+06	1.96261e+06	1.92156e+06	7.37076e+06	1.96443e+06	1.04546e+06	1.22118e+06	2.64218e+06	760831	741085	1.24815e+06	841003	3.70067e+06	7.59903e+06	2.838e+06	2.88065e+06	1.0041e+07	1.03796e+07	844240	1.96363e+06	4.70669e+06	1.8184e+06	2.70285e+06	1.00592e+06
stroke014-3	III	plasma	yes	1.38821e+06	8.08312e+06	6.57607e+06	1.32985e+06	7.36917e+06	4.01024e+06	4.60494e+06	9.29554e+06	1.21485e+07	1.0987e+06	1.2246e+07	8.39568e+06	5.25831e+06	774558	2.45589e+06	6.14824e+06	1.22299e+06	1.21495e+07	1.33732e+07	1.61935e+06	2.42938e+06	1.80228e+06	1.58065e+06	1.88246e+06	1.11337e+06	2.64349e+06	2.09399e+06	792499	5.43855e+06	1.97044e+06	748305	8.49479e+06	1.71194e+06	1.12802e+06	8.81528e+06	3.25187e+06	1.5743e+06	3.01788e+06	7.79658e+06	9.24701e+06	998912	1.59599e+06	2.985e+06	2.17029e+06	2.23015e+06	428657
stroke015-1	I	plasma	no	491180	4.18198e+07	6.93152e+06	307938	1.33462e+07	2.64705e+06	1.05609e+07	1.33748e+07	1.46674e+07	2.61769e+06	1.87469e+07	3.09084e+07	6.49112e+06	508006	1.10514e+07	4.13977e+06	251039	1.19129e+07	8.9901e+06	791349	902477	1.3174e+06	2.02581e+06	1.40301e+06	1.35374e+06	1.2548e+07	1.0148e+06	371962	2.55134e+06	1.57008e+06	168208	1.94419e+06	544447	1.01437e+06	7.49245e+06	2.44812e+06	641358	309217	2.41575e+07	1.60449e+06	85544.2	837410	1.76695e+06	650349	963452	237042
stroke015-2	II	plasma	no	509207	5.47296e+07	6.66568e+06	299704	1.25755e+07	2.57742e+06	1.33663e+07	1.30789e+07	1.42065e+07	2.81587e+06	1.74276e+07	2.93531e+07	6.27539e+06	501866	1.01051e+07	4.07503e+06	254606	1.17192e+07	8.5651e+06	1.02448e+06	865271	1.2083e+06	2.04765e+06	1.29399e+06	1.12322e+06	1.20355e+07	965761	355098	1.94731e+06	1.52963e+06	144360	1.82182e+06	516527	1.0355e+06	6.92152e+06	2.41328e+06	603629	288497	2.04117e+07	1.59647e+06	86087.2	824649	1.67355e+06	617045	844015	218640
stroke015-3	III	plasma	no	470526	3.30613e+07	6.92561e+06	283089	1.32317e+07	2.52015e+06	1.42627e+07	1.44547e+07	1.4565e+07	1.66045e+06	1.92471e+07	3.35557e+07	6.49619e+06	513459	1.15151e+07	3.97995e+06	232587	1.19511e+07	8.83934e+06	997868	859245	1.36174e+06	2.07981e+06	1.17318e+06	1.32165e+06	1.30652e+07	981361	403952	1.93859e+06	1.37854e+06	127230	1.8422e+06	549092	1.05094e+06	7.31092e+06	2.39787e+06	670800	324797	2.72559e+07	1.71618e+06	285704	824123	1.69082e+06	638971	920631	164438
stroke016-1	I	plasma	no	666206	4.13568e+07	1.02372e+07	226806	6.36844e+06	3.34399e+06	1.76146e+07	1.67409e+07	1.60935e+07	2.45279e+06	6.51864e+06	4.15955e+07	8.00195e+06	610816	1.02702e+07	3.93866e+06	650044	1.02806e+07	9.1664e+06	1.85787e+06	1.07452e+06	2.06217e+06	1.71339e+06	1.88448e+06	1.68262e+06	1.01377e+07	1.69474e+06	612423	2.06302e+06	2.01205e+06	273086	571355	538351	1.4332e+06	2.98531e+06	2.86903e+06	856435	215887	1.49089e+07	4.08043e+06	110653	568346	2.24999e+06	939016	1.02913e+06	255758
stroke016-2	II	plasma	no	708296	3.30986e+07	1.08925e+07	199871	6.80069e+06	3.63716e+06	1.84253e+07	1.71058e+07	1.64391e+07	2.63229e+06	6.73415e+06	4.23109e+07	8.14921e+06	674685	1.04441e+07	4.23172e+06	685515	1.09197e+07	9.83799e+06	2.01175e+06	1.1186e+06	1.87443e+06	1.8278e+06	1.51638e+06	1.75742e+06	1.02224e+07	1.90674e+06	529301	2.26775e+06	2.28378e+06	99724.6	547513	764319	1.53145e+06	2.55219e+06	3.2197e+06	886091	219430	1.33664e+07	4.46693e+06	25274.4	609482	2.21211e+06	793944	1.15143e+06	230387
stroke016-3	III	plasma	no	734362	3.80307e+07	9.30893e+06	204382	6.73349e+06	3.73672e+06	1.77812e+07	1.66746e+07	1.51306e+07	2.59313e+06	6.38281e+06	4.01097e+07	7.37714e+06	673176	1.0725e+07	4.36957e+06	710332	1.10043e+07	1.01214e+07	2.10452e+06	1.14569e+06	2.11072e+06	1.94901e+06	1.85241e+06	1.82227e+06	1.00986e+07	1.86936e+06	446389	2.35823e+06	2.21126e+06	206829	621849	741962	1.61649e+06	2.65335e+06	3.22718e+06	997165	269778	1.41083e+07	4.45919e+06	69708.8	637852	2.33698e+06	906762	1.1305e+06	264670
stroke017-1	I	plasma	no	536978	5.42856e+07	6.67401e+06	338812	1.24487e+07	1.82347e+06	1.30566e+07	1.44118e+07	1.36534e+07	2.57901e+06	1.14182e+07	3.56818e+07	5.71011e+06	480679	1.32986e+07	3.21363e+06	729557	1.07701e+07	7.97918e+06	1.48659e+06	767715	910797	1.80686e+06	1.38365e+06	1.35517e+06	1.00556e+07	1.06856e+06	407747	1.57777e+06	1.56375e+06	180533	2.0402e+06	507864	871304	3.08462e+06	1.96746e+06	744980	214618	2.49597e+07	2.10576e+06	162493	552071	2.05308e+06	534895	796089	210484
stroke017-2	II	plasma	no	589031	3.87224e+07	7.66732e+06	360959	1.33656e+07	1.90348e+06	1.90837e+07	1.50193e+07	1.48029e+07	2.67396e+06	1.24713e+07	3.40227e+07	6.30584e+06	448386	1.07378e+07	3.5575e+06	821720	1.19377e+07	9.17858e+06	1.44684e+06	803187	1.1157e+06	2.03372e+06	1.35583e+06	1.6296e+06	1.10846e+07	1.32357e+06	537722	1.80111e+06	1.77649e+06	274596	2.18067e+06	621562	978874	2.78981e+06	2.28282e+06	871224	279458	2.42837e+07	2.41927e+06	176051	642544	2.01686e+06	497963	922581	223882
stroke017-3	III	plasma	no	558562	2.56921e+07	7.7634e+06	393407	1.38645e+07	1.97913e+06	1.58994e+07	1.58151e+07	1.5712e+07	2.63279e+06	1.31938e+07	3.75127e+07	6.61561e+06	531893	1.31094e+07	3.67099e+06	811956	1.20943e+07	8.90465e+06	1.69225e+06	758290	1.08296e+06	2.02343e+06	1.51766e+06	1.55858e+06	1.1072e+07	1.37233e+06	460867	1.88242e+06	1.80286e+06	166315	2.29385e+06	624508	943900	2.83111e+06	2.32786e+06	883582	274512	2.93148e+07	2.46838e+06	217398	659498	2.06268e+06	458730	783057	231364
stroke018-1	I	plasma	no	1.12754e+06	2.86271e+07	9.28803e+06	338777	8.79671e+06	2.03312e+06	1.82396e+07	1.23491e+07	1.11354e+07	2.11091e+06	128415	4.08253e+07	6.79759e+06	626525	1.28852e+07	2.41286e+06	446066	7.74563e+06	6.56072e+06	2.1727e+06	969822	1.20281e+06	2.80719e+06	3.49533e+06	2.27457e+06	6.04657e+06	1.90136e+06	636314	1.82152e+06	1.92858e+06	404235	3.76523e+06	836166	1.47479e+06	7.67673e+06	3.23867e+06	1.17635e+06	147576	2.55804e+07	8.99326e+06	227928	280270	2.83875e+06	687994	700449	534386
stroke018-2	II	plasma	no	1.09753e+06	3.58412e+07	9.70173e+06	394502	8.30563e+06	1.77911e+06	1.88115e+07	1.14814e+07	1.05579e+07	1.90828e+06	103374	4.19821e+07	7.13408e+06	569087	9.64041e+06	2.33398e+06	422822	7.62757e+06	6.15802e+06	1.89045e+06	884311	1.33819e+06	2.69772e+06	3.01913e+06	2.08252e+06	5.77617e+06	1.7294e+06	696695	1.73295e+06	1.81433e+06	857827	3.54164e+06	801106	1.56663e+06	9.32533e+06	3.09532e+06	1.02481e+06	119626	2.35641e+07	8.61619e+06	243279	231018	2.82226e+06	711632	628343	547879
stroke018-3	III	plasma	no	1.24792e+06	2.85967e+07	8.69213e+06	346482	8.82146e+06	2.06933e+06	1.82795e+07	1.347e+07	1.15301e+07	2.10936e+06	143494	4.15673e+07	7.65495e+06	624325	1.09555e+07	2.41711e+06	443401	7.54095e+06	6.92247e+06	2.04183e+06	1.00535e+06	1.35498e+06	3.01368e+06	3.39033e+06	1.9621e+06	6.58791e+06	1.85889e+06	827870	1.78928e+06	1.94491e+06	207090	5.02984e+06	688811	1.79689e+06	8.34105e+06	3.43163e+06	1.15191e+06	91192.9	2.40074e+07	8.83046e+06	62510.6	278529	3.10975e+06	886371	711853	451033
stroke019-1	I	plasma	yes	842990	4.92094e+07	6.95894e+06	301862	6.60822e+06	2.18307e+06	1.61207e+07	1.30329e+07	1.72331e+07	2.16095e+06	3.80666e+06	4.40396e+07	5.73374e+06	507751	9.77682e+06	2.74542e+06	1.85463e+06	1.26331e+07	1.10874e+07	1.46224e+06	826202	1.67924e+06	2.35861e+06	1.72485e+06	1.54216e+06	6.69148e+06	1.36463e+06	434182	1.7019e+06	1.37057e+06	229009	3.13746e+06	604982	1.03967e+06	2.75994e+06	2.27344e+06	1.01067e+06	210146	2.53397e+07	2.49931e+06	122425	469391	2.05158e+06	723138	647272	279913
stroke019-2	II	plasma	yes	917940	5.18035e+07	7.15233e+06	318610	7.12621e+06	2.22113e+06	1.61056e+07	1.28028e+07	1.75814e+07	1.94582e+06	4.37239e+06	4.26259e+07	5.69963e+06	503794	1.10525e+07	2.87111e+06	1.88304e+06	1.3216e+07	1.13728e+07	1.52276e+06	839452	1.49838e+06	2.22364e+06	1.7308e+06	1.54116e+06	6.86339e+06	1.43234e+06	553309	1.45872e+06	1.26451e+06	178215	4.47646e+06	603060	1.16121e+06	2.81646e+06	2.33749e+06	1.06388e+06	220379	2.07268e+07	2.48755e+06	62669.9	430273	2.00796e+06	596675	664682	134654
stroke019-3	III	plasma	yes	1.0069e+06	4.27689e+07	7.18813e+06	329678	7.39658e+06	2.3503e+06	1.63372e+07	1.32636e+07	1.6055e+07	2.04535e+06	4.51591e+06	4.31304e+07	5.96439e+06	486671	1.23357e+07	2.87669e+06	1.95811e+06	1.42436e+07	1.21792e+07	1.60799e+06	880925	1.66152e+06	2.53273e+06	1.77822e+06	1.61749e+06	7.29839e+06	1.48153e+06	472653	1.3999e+06	1.49887e+06	215176	3.5935e+06	478707	1.17682e+06	3.41035e+06	2.46787e+06	1.17192e+06	195429	2.25025e+07	2.38618e+06	98643.3	458156	1.88307e+06	642946	1.03221e+06	298716
stroke020-1	I	plasma	no	701793	3.39909e+07	8.41257e+06	168909	8.63985e+06	3.03589e+06	2.52521e+07	1.39446e+07	9.61503e+06	2.14131e+06	5.1906e+06	4.40423e+07	7.84379e+06	504692	1.29823e+07	2.60714e+06	634052	5.66176e+06	5.16907e+06	1.67132e+06	944803	1.2593e+06	2.77026e+06	1.57976e+06	1.77329e+06	8.71748e+06	1.50686e+06	457155	5.1076e+06	1.63689e+06	121161	894003	636273	1.20347e+06	2.20877e+06	2.49387e+06	854737	179699	1.45481e+07	9.95489e+06	53694.2	362275	2.06072e+06	674291	813897	323999
stroke020-2	II	plasma	no	794604	3.62835e+07	9.14927e+06	155676	9.08173e+06	3.34374e+06	2.29017e+07	1.32774e+07	1.04093e+07	2.62989e+06	5.12751e+06	3.84524e+07	8.38184e+06	590042	1.17614e+07	2.86878e+06	757865	6.28413e+06	5.7556e+06	1.8987e+06	1.10585e+06	1.25488e+06	3.02043e+06	1.69173e+06	1.78287e+06	8.73251e+06	1.54605e+06	577752	5.51865e+06	1.74333e+06	148520	993913	823169	1.24792e+06	1.97942e+06	2.78755e+06	935298	210204	1.41136e+07	8.72586e+06	64942.2	406461	2.08697e+06	756987	1.02431e+06	330375
stroke020-3	III	plasma	no	759917	4.75651e+07	8.66638e+06	180700	8.81075e+06	3.23145e+06	2.36451e+07	1.35473e+07	1.04601e+07	2.41128e+06	4.77248e+06	3.48449e+07	7.96801e+06	587960	1.1789e+07	2.67462e+06	678408	6.42753e+06	5.52452e+06	1.89066e+06	1.04294e+06	1.14163e+06	2.90573e+06	1.88606e+06	1.7487e+06	8.34557e+06	1.60615e+06	423643	5.15798e+06	1.70209e+06	312995	1.08695e+06	768168	1.24555e+06	1.88023e+06	2.71639e+06	892050	193956	1.38112e+07	8.67704e+06	97712.8	400139	2.14181e+06	680454	935497	323646
stroke021-1	I	plasma	yes	2.25275e+06	5.0358e+07	7.69937e+06	390686	1.33687e+07	2.84732e+06	1.1635e+07	7.26027e+06	1.54015e+07	2.80197e+06	9.19692e+06	4.04343e+07	5.68634e+06	556154	5.52762e+06	3.04082e+06	646479	1.19107e+07	9.78403e+06	1.92533e+06	973506	1.52543e+06	3.97952e+06	2.36081e+06	1.47233e+06	5.44512e+06	1.66852e+06	467239	2.79568e+06	1.77016e+06	465868	4.16452e+06	617090	1.15812e+06	4.88768e+06	2.75569e+06	866759	240482	1.19486e+07	7.27542e+06	221499	466852	2.28131e+06	808871	1.19764e+06	262722
stroke021-2	II	plasma	yes	2.17565e+06	5.45185e+07	7.44394e+06	380772	1.31428e+07	2.61191e+06	1.48593e+07	7.05909e+06	1.49852e+07	2.6844e+06	9.38324e+06	4.17329e+07	5.11863e+06	521352	5.52012e+06	2.8398e+06	604463	1.01981e+07	9.562e+06	1.88381e+06	902394	1.37088e+06	3.79056e+06	2.07895e+06	1.39486e+06	5.14122e+06	1.58387e+06	452537	2.59871e+06	1.74922e+06	156542	3.29579e+06	809382	1.51316e+06	4.54026e+06	2.85259e+06	1.0324e+06	250995	1.23637e+07	7.35155e+06	61198.5	511277	2.13129e+06	653138	1.15587e+06	410135
stroke021-3	III	plasma	yes	2.35619e+06	4.1337e+07	6.87864e+06	405835	1.35604e+07	2.95708e+06	1.22178e+07	7.31949e+06	1.60855e+07	2.82867e+06	9.98906e+06	4.08333e+07	5.81129e+06	560072	5.77835e+06	2.95582e+06	626190	1.22869e+07	1.02906e+07	2.11462e+06	976454	1.48703e+06	4.09008e+06	2.25751e+06	1.88112e+06	5.5133e+06	1.71147e+06	496789	2.89283e+06	1.89372e+06	150420	3.43826e+06	870211	1.51118e+06	4.9213e+06	2.95995e+06	1.17938e+06	280918	1.36676e+07	7.5181e+06	89679.1	543258	2.29863e+06	814419	1.21732e+06	259754
stroke022-1	I	plasma	no	457524	5.58065e+07	7.43649e+06	253902	8.19775e+06	2.86859e+06	9.51178e+06	2.5522e+07	9.09431e+06	2.58005e+06	1.80275e+07	2.62771e+07	7.24668e+06	529251	4.60648e+06	5.22814e+06	115363	7.50312e+06	5.43769e+06	983396	952287	2.03444e+06	792926	1.97033e+06	1.15375e+06	6.3818e+06	945530	232908	4.12505e+06	1.75363e+06	235717	1.85385e+06	530504	725563	9.6287e+06	3.2566e+06	704790	202905	2.44592e+07	1.41443e+06	100817	1.16634e+06	1.94349e+06	204886	855084	250531
stroke022-2	II	plasma	no	421971	6.72263e+07	6.70208e+06	267225	7.31519e+06	2.5882e+06	6.34025e+06	2.31568e+07	8.44818e+06	2.33116e+06	1.81871e+07	2.58201e+07	6.45189e+06	508518	1.22592e+07	4.84733e+06	97236.6	6.87689e+06	4.99229e+06	806823	881104	1.90098e+06	745170	2.00634e+06	1.03773e+06	6.0922e+06	849933	300127	3.71489e+06	1.50519e+06	148706	1.80072e+06	369138	758761	7.28307e+06	2.80411e+06	606580	260741	2.49254e+07	1.18875e+06	107264	1.16085e+06	1.75238e+06	175742	767459	220810
stroke022-3	III	plasma	no	497306	4.85276e+07	6.7153e+06	242398	7.66757e+06	2.59529e+06	1.0714e+07	2.67855e+07	8.81593e+06	2.21627e+06	2.02484e+07	2.73815e+07	6.34723e+06	497059	1.57166e+07	4.40508e+06	118789	7.79657e+06	5.29971e+06	949642	900054	1.81503e+06	705588	2.00476e+06	1.02204e+06	5.87572e+06	870273	230952	3.84764e+06	1.54753e+06	100195	1.8404e+06	463705	730719	7.6104e+06	2.79639e+06	499316	266291	2.68769e+07	1.10295e+06	96839.3	1.10733e+06	1.65489e+06	167775	802600	244601
stroke023-1	I	plasma	yes	339737	6.70058e+07	7.6263e+06	294580	1.68026e+07	2.34142e+06	1.17987e+07	1.78449e+07	1.62899e+07	2.17749e+06	1.08323e+07	2.89348e+07	6.02119e+06	561143	1.05347e+07	3.02091e+06	645922	1.21959e+07	9.60205e+06	1.19632e+06	1.09152e+06	1.65935e+06	1.09163e+06	1.93275e+06	1.29539e+06	8.72673e+06	961068	345369	2.80191e+06	1.5744e+06	182843	1.79388e+06	594333	1.00807e+06	3.74109e+06	2.41557e+06	663265	280522	1.83092e+07	1.15977e+06	164521	593968	1.66206e+06	426585	739350	167791
stroke023-2	II	plasma	yes	483947	5.81974e+07	7.26203e+06	324082	1.91202e+07	2.13437e+06	1.09225e+07	1.66171e+07	1.79201e+07	1.98663e+06	1.30291e+07	2.69805e+07	5.24771e+06	534391	1.16551e+07	2.52917e+06	725704	1.45534e+07	9.03969e+06	1.19365e+06	1.04706e+06	1.55496e+06	1.27871e+06	2.05812e+06	997200	1.09299e+07	940338	517147	2.81843e+06	1.70512e+06	444632	2.12471e+06	566471	1.32696e+06	1.92223e+06	2.44451e+06	672008	329851	1.92163e+07	932388	40762.7	609347	1.42138e+06	354501	722638	237516
stroke023-3	III	plasma	yes	376617	7.16437e+07	7.55525e+06	294521	1.67702e+07	2.17318e+06	9.38786e+06	1.78598e+07	1.55306e+07	1.85506e+06	1.18349e+07	2.8262e+07	5.55055e+06	522376	1.12428e+07	2.88033e+06	726253	1.20886e+07	9.0089e+06	993475	1.0189e+06	1.48718e+06	1.21299e+06	1.67453e+06	1.17896e+06	9.49981e+06	934190	348049	2.63434e+06	1.44731e+06	441011	1.88302e+06	553894	1.04187e+06	3.15522e+06	2.25793e+06	703379	201408	1.86795e+07	1.04449e+06	233197	640444	1.56829e+06	497629	685526	249694
stroke024-1	I	plasma	no	541756	4.42676e+07	8.37086e+06	739185	1.29853e+07	3.01928e+06	2.31982e+07	1.64255e+07	1.05521e+07	2.58296e+06	8.95169e+06	3.90978e+07	7.79668e+06	586655	1.22121e+07	3.98895e+06	267289	6.61124e+06	6.21713e+06	1.71363e+06	943627	1.76246e+06	1.75759e+06	2.64094e+06	1.99469e+06	4.41712e+06	1.70012e+06	512236	3.26983e+06	1.90055e+06	576721	2.08327e+06	1.04459e+06	1.26004e+06	3.49173e+06	3.54506e+06	918386	232218	1.42432e+07	2.78286e+06	196353	660906	2.06755e+06	926541	1.17872e+06	255581
stroke024-2	II	plasma	no	542371	3.7874e+07	9.77279e+06	642375	1.33842e+07	3.10875e+06	2.42003e+07	1.57292e+07	1.10363e+07	2.52403e+06	9.05424e+06	4.06794e+07	7.54237e+06	610699	1.29004e+07	3.95421e+06	224917	6.96049e+06	6.13636e+06	1.52457e+06	978270	1.83177e+06	1.64701e+06	2.81009e+06	2.33126e+06	4.25404e+06	1.74478e+06	619911	3.14944e+06	1.8936e+06	502690	1.06472e+06	768154	1.32398e+06	3.56791e+06	3.55844e+06	856502	186786	1.65283e+07	3.00306e+06	173564	650395	2.12868e+06	684120	1.20014e+06	204627
stroke024-3	III	plasma	no	587033	4.12077e+07	8.57759e+06	633788	1.33196e+07	3.19813e+06	2.39051e+07	1.50441e+07	1.12357e+07	2.71083e+06	8.66558e+06	3.7979e+07	7.78838e+06	640505	1.09575e+07	4.22971e+06	237691	7.00331e+06	6.24843e+06	1.8374e+06	1.00179e+06	1.83007e+06	1.82556e+06	2.44926e+06	2.28627e+06	4.48617e+06	1.81982e+06	508718	3.44577e+06	2.02936e+06	172429	2.05196e+06	824965	1.41985e+06	3.92321e+06	3.74706e+06	982297	211182	1.54982e+07	2.86208e+06	101531	699003	2.12901e+06	902870	1.27522e+06	255013
stroke025-1	I	plasma	no	1.38366e+06	4.67711e+07	7.22105e+06	392475	6.1089e+06	2.43033e+06	1.39953e+07	1.66396e+07	1.46197e+07	2.37127e+06	2.23926e+07	3.31216e+07	5.69278e+06	483605	1.1796e+07	3.63885e+06	348729	1.13142e+07	8.26709e+06	1.4578e+06	781906	1.19382e+06	2.43077e+06	2.52986e+06	1.43481e+06	7.13372e+06	1.31137e+06	191209	3.5153e+06	1.89746e+06	128249	2.58379e+06	533142	1.15191e+06	8.12008e+06	2.59854e+06	861080	341186	1.92847e+07	1.03558e+06	86237.5	812236	1.71256e+06	495399	983705	192323
stroke025-2	II	plasma	no	1.42877e+06	5.68194e+07	6.74573e+06	309972	6.25009e+06	2.35736e+06	1.623e+07	1.50163e+07	1.40129e+07	2.35451e+06	2.02962e+07	3.0313e+07	5.34364e+06	491135	1.11049e+07	3.58981e+06	367388	1.08313e+07	7.82617e+06	1.42658e+06	751613	1.16089e+06	2.47302e+06	3.13402e+06	1.194e+06	7.05331e+06	1.25226e+06	176787	3.62997e+06	1.79489e+06	181593	1.73879e+06	513907	1.15332e+06	7.28463e+06	2.60392e+06	820601	356138	1.99785e+07	1.01461e+06	46149.9	820938	1.68815e+06	461257	1.0404e+06	247604
stroke025-3	III	plasma	no	1.39007e+06	4.82908e+07	6.71216e+06	300268	6.04576e+06	2.32612e+06	1.32153e+07	1.75553e+07	1.43448e+07	2.37176e+06	2.1765e+07	3.39068e+07	5.53705e+06	481609	1.28508e+07	3.84945e+06	361215	1.04967e+07	7.87119e+06	1.45289e+06	805580	1.21667e+06	2.72633e+06	2.42187e+06	1.18123e+06	7.55557e+06	1.28713e+06	259622	3.69159e+06	1.82637e+06	201788	1.73553e+06	539767	1.1066e+06	8.39815e+06	2.55195e+06	845546	352273	1.89048e+07	1.04706e+06	94612.3	883912	1.71892e+06	646642	1.01097e+06	164029
stroke026-1	I	plasma	no	773452	5.84333e+07	6.81124e+06	367499	1.09578e+07	2.73554e+06	1.20968e+07	1.48604e+07	1.56912e+07	2.61626e+06	1.81928e+07	3.04189e+07	5.58333e+06	656951	1.05061e+07	3.86802e+06	821724	1.21603e+07	9.35882e+06	1.43969e+06	1.01628e+06	1.25306e+06	1.17638e+06	1.88938e+06	1.44413e+06	7.67171e+06	1.2433e+06	311466	3.21911e+06	1.80615e+06	123092	1.82111e+06	640660	880336	6.42142e+06	3.13394e+06	732096	318279	1.32408e+07	3.23514e+06	57072.8	764771	1.93469e+06	489077	1.04119e+06	258804
stroke026-2	II	plasma	no	816965	5.69845e+07	6.42378e+06	346785	1.09453e+07	2.59569e+06	1.23115e+07	1.53357e+07	1.62805e+07	2.62154e+06	1.83037e+07	3.10668e+07	5.58591e+06	651653	1.05589e+07	3.73296e+06	836096	1.18551e+07	9.57039e+06	1.35119e+06	1.06153e+06	1.15634e+06	1.13395e+06	1.74144e+06	1.53108e+06	7.87081e+06	1.22451e+06	300139	3.31769e+06	1.81653e+06	127831	1.88345e+06	487164	745436	6.13488e+06	3.08762e+06	776629	311626	1.47141e+07	3.16773e+06	151286	778221	1.92122e+06	496596	1.02598e+06	317222
stroke026-3	III	plasma	no	792803	7.2021e+07	6.20777e+06	327978	1.04242e+07	2.47681e+06	1.15177e+07	1.43026e+07	1.49485e+07	2.33221e+06	1.77173e+07	2.92346e+07	4.99595e+06	583459	9.61273e+06	3.50937e+06	779160	1.17906e+07	8.42465e+06	1.30399e+06	938071	1.14445e+06	1.05488e+06	1.47548e+06	1.34338e+06	7.12805e+06	1.15802e+06	374316	3.07323e+06	1.70734e+06	136315	2.43931e+06	587113	823971	5.71946e+06	3.06283e+06	670152	278943	1.46767e+07	3.11986e+06	33689.1	666044	1.76343e+06	442149	930159	179730
stroke027-1	I	plasma	no	647684	8.06363e+07	6.38922e+06	235610	8.47534e+06	2.1472e+06	1.70818e+07	1.34927e+07	9.19062e+06	1.67806e+06	8.87985e+06	3.57696e+07	6.07342e+06	397878	1.25293e+07	1.99041e+06	338094	6.10305e+06	5.6647e+06	1.59638e+06	707300	1.11839e+06	1.59377e+06	1.8431e+06	1.10784e+06	8.54575e+06	1.16048e+06	454715	2.0934e+06	1.65754e+06	136533	2.93241e+06	579772	886198	2.41366e+06	2.1533e+06	631846	170343	2.37657e+07	1.37272e+06	82520.6	500847	1.92517e+06	514970	505781	344357
stroke027-2	II	plasma	no	740947	4.65792e+07	7.30537e+06	337007	9.61504e+06	2.51867e+06	1.96523e+07	1.53401e+07	9.7642e+06	1.93656e+06	9.91614e+06	4.10221e+07	6.88121e+06	480459	1.34426e+07	2.2963e+06	401527	9.7647e+06	7.09718e+06	1.73065e+06	799480	1.27321e+06	1.74588e+06	2.16993e+06	1.73189e+06	1.01095e+07	1.34875e+06	484014	1.89846e+06	1.97085e+06	141386	3.98504e+06	680302	999135	3.63974e+06	2.39113e+06	701437	309895	2.44264e+07	1.46079e+06	113670	582086	2.37586e+06	594297	848134	210151
stroke027-3	III	plasma	no	759931	5.99037e+07	7.41531e+06	291811	9.2851e+06	2.41023e+06	1.865e+07	1.47519e+07	8.59745e+06	2.04603e+06	8.95922e+06	3.7008e+07	6.44161e+06	476008	1.21409e+07	2.23568e+06	356598	9.25378e+06	6.40352e+06	1.78287e+06	817042	1.2741e+06	1.78646e+06	2.20458e+06	1.40992e+06	9.5794e+06	1.30955e+06	429225	2.02159e+06	1.8465e+06	1.06922e+06	4.23351e+06	513005	1.01159e+06	3.67571e+06	2.27044e+06	901400	271175	2.30322e+07	1.52635e+06	135291	604182	2.40198e+06	754557	806965	230322
stroke029-1	I	plasma	no	1.30298e+06	1.62631e+07	6.08407e+06	150179	1.23575e+07	2.46907e+06	1.74347e+07	1.46469e+07	2.10884e+07	3.08859e+06	1.41166e+07	5.01172e+07	8.51912e+06	638605	1.07924e+07	4.21103e+06	1.09364e+06	1.3447e+07	8.43378e+06	2.32599e+06	1.26437e+06	1.53471e+06	2.49019e+06	2.13205e+06	1.38829e+06	1.0211e+07	1.9261e+06	682082	3.04793e+06	1.55585e+06	291162	3.1229e+06	821656	1.31967e+06	4.24756e+06	3.58332e+06	1.06089e+06	543173	1.2062e+07	717222	167559	1.05237e+06	2.77592e+06	420692	910304	316126
stroke029-2	II	plasma	no	1.39649e+06	3.74409e+07	5.09021e+06	202999	1.14836e+07	2.37963e+06	1.66611e+07	1.99467e+07	1.83266e+07	2.9699e+06	1.27636e+07	4.36881e+07	7.42421e+06	611031	9.66836e+06	3.80788e+06	980977	1.24861e+07	7.63849e+06	2.16651e+06	1.14282e+06	1.39314e+06	2.23509e+06	2.16856e+06	1.37607e+06	8.65244e+06	1.78565e+06	541194	3.00423e+06	1.33329e+06	201817	3.64154e+06	736270	1.22564e+06	3.83056e+06	3.24138e+06	1.00178e+06	488899	1.1692e+07	671655	77154.7	912710	2.69727e+06	387218	807009	304179
stroke029-3	III	plasma	no	1.3002e+06	3.24691e+07	5.89535e+06	237024	1.13721e+07	2.4102e+06	1.31785e+07	2.07429e+07	1.94319e+07	3.18527e+06	1.33802e+07	4.66472e+07	7.97181e+06	587303	9.22811e+06	4.09871e+06	978640	1.33887e+07	8.13965e+06	2.11873e+06	1.19115e+06	1.45519e+06	2.22976e+06	1.95154e+06	1.28574e+06	9.1363e+06	1.76569e+06	558604	2.79536e+06	1.29458e+06	236892	3.12733e+06	783453	1.16651e+06	4.1461e+06	3.34027e+06	956135	511691	1.28389e+07	671077	151931	918932	2.74247e+06	536516	824766	289385
stroke030-1	I	plasma	no	908774	3.74568e+07	5.26574e+06	323459	8.81057e+06	1.78426e+06	1.88051e+07	1.59928e+07	1.16549e+07	2.20319e+06	1.40435e+07	3.79321e+07	8.74408e+06	643669	1.15141e+07	2.64426e+06	956060	7.28797e+06	3.87377e+06	2.27019e+06	1.34979e+06	1.75344e+06	5.9903e+06	2.0045e+06	1.19993e+06	4.55444e+06	1.86023e+06	425879	2.36978e+06	2.43087e+06	187474	2.86088e+06	777033	1.58742e+06	1.54261e+06	3.24735e+06	971483	191175	7.26104e+06	1.15443e+07	125380	582171	3.27858e+06	519652	1.26967e+06	360653
stroke030-2	II	plasma	no	880044	2.37587e+07	7.15468e+06	325630	8.49306e+06	2.0912e+06	2.26827e+07	1.52411e+07	9.16643e+06	2.23673e+06	1.16883e+07	5.06405e+07	9.09961e+06	647921	1.10908e+07	2.9391e+06	971959	7.202e+06	4.04016e+06	2.34598e+06	1.3733e+06	1.81387e+06	5.59393e+06	2.02265e+06	1.52125e+06	4.59035e+06	1.92009e+06	457466	2.44484e+06	2.22841e+06	253326	2.12584e+06	738767	1.54897e+06	1.55294e+06	3.34008e+06	967861	224356	9.03173e+06	1.10168e+07	169499	579906	3.14575e+06	555888	1.36055e+06	385408
stroke030-3	III	plasma	no	843846	4.55508e+07	6.18399e+06	287609	8.13788e+06	1.87956e+06	2.11093e+07	1.53218e+07	1.10701e+07	2.0355e+06	1.19892e+07	4.81111e+07	7.8342e+06	583996	9.28092e+06	2.52415e+06	926549	6.49162e+06	3.47007e+06	2.12087e+06	1.31103e+06	1.61103e+06	5.7226e+06	1.81126e+06	1.18127e+06	4.5893e+06	1.77107e+06	454787	2.14039e+06	2.29674e+06	184023	2.94006e+06	640560	1.44601e+06	1.39703e+06	3.03419e+06	942207	201794	8.07433e+06	1.03471e+07	163081	551581	3.14475e+06	528278	1.19879e+06	320814
stroke031-1	I	plasma	no	408360	4.66452e+07	1.75161e+06	68194.3	2.8477e+06	678990	7.89291e+06	9.58734e+06	5.98248e+06	517507	2.4135e+06	2.53956e+07	3.23317e+06	50007.3	6.25342e+06	250076	322092	4.34489e+06	2.59572e+06	701927	457502	957585	1.59163e+06	709139	579452	1.02336e+06	521902	459236	295111	858808	204525	1.17532e+06	106194	471728	1.10107e+06	743677	417365	83851	5.46431e+06	7.2568e+07	83748.3	277330	1.60592e+06	333265	306070	85066.9
stroke031-2	II	plasma	no	291886	6.64418e+07	1.08182e+06	64598.3	2.39127e+06	626942	7.07363e+06	9.64653e+06	6.08832e+06	542688	2.2712e+06	2.69298e+07	3.27771e+06	71237	5.88862e+06	164216	259538	3.7166e+06	2.23133e+06	637060	299072	888900	1.03878e+06	578263	661305	719631	453105	357755	191360	812597	196993	622350	78827.5	356771	1.00797e+06	874191	346234	68682	4.66576e+06	4.48223e+07	134735	197004	1.29839e+06	167389	208696	107384
stroke031-3	III	plasma	no	402451	6.15753e+07	1.87674e+06	74929.9	3.13502e+06	778972	9.3624e+06	1.06391e+07	1.0364e+07	773686	2.86134e+06	2.79144e+07	3.77161e+06	169137	7.05454e+06	471013	387627	4.9899e+06	2.97274e+06	877011	521701	1.03573e+06	1.96143e+06	727860	819332	1.14437e+06	564502	218415	290033	1.0882e+06	267154	1.25871e+06	150126	588422	1.20969e+06	1.0598e+06	425428	107729	5.95399e+06	5.1801e+07	182190	304958	1.85727e+06	282035	356077	271901
stroke032-1	I	plasma	no	780001	4.67004e+07	5.17605e+06	109961	7.86371e+06	1.84302e+06	1.12979e+07	1.41202e+07	2.38795e+07	1.17544e+06	9.32609e+06	4.66907e+07	6.3742e+06	570031	1.10591e+07	2.12373e+06	1.87601e+06	1.48147e+07	9.89041e+06	1.43134e+06	941479	1.50197e+06	3.47672e+06	1.63887e+06	960946	7.013e+06	1.29004e+06	420021	2.79969e+06	1.6755e+06	228082	2.46369e+06	685217	1.00819e+06	2.84732e+06	2.50443e+06	799990	163700	1.0858e+07	4.11705e+06	79221	713012	2.35138e+06	400058	787642	426489
stroke032-2	II	plasma	no	835607	4.78624e+07	5.41485e+06	104877	8.09152e+06	1.99191e+06	1.44454e+07	1.35162e+07	2.28342e+07	1.95943e+06	9.27312e+06	4.17656e+07	7.00414e+06	581188	1.0566e+07	2.42621e+06	2.09234e+06	1.65228e+07	1.02942e+07	1.50213e+06	1.02415e+06	1.43163e+06	3.47658e+06	1.67256e+06	1.05416e+06	7.05481e+06	1.35959e+06	449250	3.14917e+06	1.71222e+06	173882	2.92633e+06	707065	1.01912e+06	2.16548e+06	2.53467e+06	803926	164134	9.40514e+06	3.93961e+06	66193.2	732720	2.14287e+06	471932	853452	445145
stroke032-3	III	plasma	no	832697	3.64303e+07	5.24924e+06	138992	8.2848e+06	1.90438e+06	1.16712e+07	1.42461e+07	2.45603e+07	1.96562e+06	9.78572e+06	4.74672e+07	6.91011e+06	588933	1.09016e+07	2.32299e+06	2.00482e+06	1.55823e+07	1.06906e+07	1.46305e+06	1.02024e+06	1.55392e+06	3.73176e+06	1.75658e+06	1.24604e+06	7.57211e+06	1.30327e+06	411735	2.68888e+06	1.68272e+06	229239	2.82735e+06	752792	1.00428e+06	3.06832e+06	2.58625e+06	714436	139696	1.07418e+07	4.13919e+06	63906.4	752978	2.45379e+06	390431	794185	338903
stroke033-1	I	plasma	no	814065	5.39108e+07	8.38597e+06	227339	1.06705e+07	1.8589e+06	1.72498e+07	1.19969e+07	1.26057e+07	2.22568e+06	8.3073e+06	4.22278e+07	9.28848e+06	665929	9.3003e+06	4.55999e+06	393219	8.83417e+06	6.77841e+06	2.14047e+06	810344	1.146e+06	2.94864e+06	2.15035e+06	1.64392e+06	6.20427e+06	1.86796e+06	411991	1.7851e+06	1.67075e+06	114630	2.50221e+06	650282	1.32815e+06	4.44214e+06	2.27598e+06	879171	227294	1.75203e+07	4.24795e+06	148451	442980	2.24998e+06	645166	768147	221484
stroke033-2	II	plasma	no	836472	4.07489e+07	8.61924e+06	194060	1.17493e+07	1.94819e+06	1.43829e+07	1.24388e+07	1.28587e+07	2.33219e+06	9.16556e+06	4.50532e+07	9.50901e+06	684924	1.01023e+07	4.43351e+06	390759	9.32059e+06	7.8468e+06	2.23347e+06	915925	577177	3.12508e+06	3.01977e+06	1.76716e+06	6.52e+06	1.84978e+06	466289	1.84869e+06	1.64328e+06	91893.8	2.73323e+06	667381	1.31353e+06	4.83896e+06	4.11635e+06	966298	289695	1.79852e+07	4.45145e+06	79610.4	388300	2.34214e+06	629712	782693	213896
stroke033-3	III	plasma	no	805074	3.91757e+07	8.26414e+06	204073	1.14224e+07	1.95405e+06	1.73769e+07	1.29351e+07	1.28999e+07	2.53825e+06	8.84822e+06	4.47048e+07	9.45926e+06	674264	1.01481e+07	4.78009e+06	404490	9.35276e+06	7.28876e+06	2.22745e+06	859354	1.1778e+06	3.04222e+06	2.21389e+06	1.45529e+06	6.45943e+06	1.83209e+06	529551	2.30951e+06	1.82956e+06	102952	2.651e+06	685038	1.30056e+06	3.89953e+06	2.47037e+06	967269	252211	1.77258e+07	4.50344e+06	180393	470670	2.51197e+06	698202	761533	241282
stroke034-1	I	plasma	no	855835	6.00558e+07	5.83047e+06	199710	1.28446e+07	2.07889e+06	8.72435e+06	1.61374e+07	1.63646e+07	1.73657e+06	8.35667e+06	3.20739e+07	5.32546e+06	484408	1.1827e+07	1.92408e+06	1.41475e+06	1.17185e+07	8.95268e+06	1.26945e+06	996273	1.15588e+06	1.89938e+06	1.48578e+06	1.00094e+06	1.77265e+07	968388	396262	7.01843e+06	1.30981e+06	535135	912369	455844	602250	1.37428e+06	2.18677e+06	442169	295669	1.89016e+07	2.98913e+06	286003	529651	1.73483e+06	32961.2	581214	235434
stroke034-2	II	plasma	no	964062	4.78261e+07	6.26035e+06	218968	1.42153e+07	2.37905e+06	7.93485e+06	1.69262e+07	1.79006e+07	1.82854e+06	9.05676e+06	3.39235e+07	5.7594e+06	520971	1.22288e+07	2.02964e+06	1.56531e+06	1.24029e+07	9.69341e+06	1.35095e+06	1.05886e+06	1.27724e+06	2.10245e+06	1.44657e+06	972226	1.81606e+07	1.06513e+06	513464	6.20575e+06	1.28954e+06	352347	920847	634042	743901	1.35785e+06	2.32283e+06	578025	354886	1.76527e+07	3.15154e+06	217138	613146	1.90981e+06	22322.3	602397	301961
stroke034-3	III	plasma	no	1.09801e+06	3.52108e+07	6.1512e+06	209370	1.49881e+07	2.79601e+06	1.41944e+07	1.78552e+07	1.85291e+07	2.18322e+06	8.50535e+06	3.23292e+07	6.66058e+06	613324	1.06219e+07	2.39611e+06	1.69439e+06	1.32686e+07	1.11605e+07	1.54678e+06	1.2018e+06	1.27393e+06	2.41239e+06	1.87387e+06	1.20649e+06	1.72351e+07	1.198e+06	448942	7.0434e+06	1.63879e+06	595135	1.16375e+06	571188	951109	1.49511e+06	2.60356e+06	592875	379453	1.35533e+07	3.46883e+06	340745	653491	2.25638e+06	62437.8	689833	208680
stroke037-1	I	plazma	yes	1.18372e+06	2.51487e+07	6.99243e+06	290698	1.31382e+07	2.56003e+06	1.14102e+07	1.95263e+07	1.38421e+07	2.55211e+06	8.70317e+06	4.62614e+07	7.79826e+06	632711	9.83566e+06	2.19407e+06	1.4778e+06	1.56389e+07	1.26232e+07	2.02566e+06	1.11128e+06	1.34431e+06	2.92465e+06	1.90222e+06	1.52621e+06	5.7419e+06	1.7331e+06	537234	1.38879e+06	1.8255e+06	862964	1.3567e+06	687948	1.44986e+06	1.31833e+06	3.15253e+06	849638	256487	1.1457e+07	1.01097e+07	317408	670359	2.90225e+06	754834	995421	298117
stroke037-2	II	plazma	yes	1.00718e+06	6.01175e+07	6.17907e+06	274421	1.16145e+07	2.11596e+06	1.01282e+07	1.8455e+07	1.24164e+07	2.277e+06	7.85351e+06	4.05544e+07	5.56009e+06	564686	9.01909e+06	1.89043e+06	1.35465e+06	1.44607e+07	1.14394e+07	1.76437e+06	1.0071e+06	1.2233e+06	2.55913e+06	1.44453e+06	1.24338e+06	4.91668e+06	1.56898e+06	583017	1.15463e+06	1.58258e+06	498835	1.30459e+06	451985	1.2689e+06	1.2382e+06	2.77083e+06	889750	289122	1.05045e+07	9.22311e+06	226304	585785	2.6073e+06	729842	830880	370176
stroke037-3	III	plazma	yes	1.02566e+06	4.7098e+07	6.56252e+06	245447	1.23549e+07	2.21115e+06	1.01281e+07	1.89115e+07	1.19349e+07	2.3056e+06	8.4331e+06	4.49957e+07	6.51079e+06	535071	9.26282e+06	1.86656e+06	1.4067e+06	1.48679e+07	1.18726e+07	1.66128e+06	1.0072e+06	1.2593e+06	2.73647e+06	1.49078e+06	1.20611e+06	5.28964e+06	1.51131e+06	607714	1.05909e+06	1.60134e+06	783339	1.41273e+06	587525	1.39357e+06	1.2085e+06	2.79536e+06	770488	283412	1.0702e+07	9.30426e+06	428770	594495	2.72891e+06	770694	862653	251972
stroke038-1	I	plasma	yes	1.34946e+06	2.35612e+07	8.58259e+06	204060	1.00558e+07	3.53048e+06	1.83504e+07	2.09406e+07	1.42819e+07	2.64764e+06	8.77468e+06	3.75578e+07	7.15779e+06	721287	1.08616e+07	4.13138e+06	1.35283e+06	1.0212e+07	8.50203e+06	1.88924e+06	1.37995e+06	1.90172e+06	1.43283e+06	2.11599e+06	1.96683e+06	8.26316e+06	1.72595e+06	519450	6.70455e+06	2.04878e+06	796784	2.72276e+06	785791	1.6811e+06	1.67447e+06	4.16579e+06	1.06745e+06	308999	1.47429e+07	2.94519e+06	332341	1.04987e+06	3.41152e+06	892042	1.05962e+06	240552
stroke038-2	II	plasma	yes	1.37137e+06	3.00088e+07	8.33257e+06	182403	1.07986e+07	3.75367e+06	1.6918e+07	1.93379e+07	1.47893e+07	2.51875e+06	8.89229e+06	3.67222e+07	7.60118e+06	785370	1.07201e+07	3.54339e+06	1.33756e+06	1.09505e+07	8.71625e+06	2.05643e+06	1.43147e+06	1.86506e+06	1.33882e+06	2.52723e+06	1.73092e+06	7.3552e+06	1.70359e+06	499373	6.04496e+06	2.13707e+06	604439	2.04002e+06	590910	1.51064e+06	1.83581e+06	4.30508e+06	1.07097e+06	333013	1.14203e+07	3.14019e+06	300693	989631	3.3642e+06	785914	1.1896e+06	225260
stroke038-3	III	plasma	yes	1.38006e+06	3.42091e+07	7.06471e+06	201159	1.03138e+07	3.5135e+06	1.77369e+07	1.92808e+07	1.47586e+07	2.48289e+06	8.99702e+06	4.10489e+07	6.54022e+06	726784	9.217e+06	3.77295e+06	1.3244e+06	1.04547e+07	8.88515e+06	1.93615e+06	1.40908e+06	1.49816e+06	1.48716e+06	2.26345e+06	1.96875e+06	7.59822e+06	1.71778e+06	421067	5.20588e+06	1.99696e+06	598369	2.1912e+06	796188	1.69807e+06	1.65601e+06	4.11935e+06	1.0818e+06	312537	1.0909e+07	2.92295e+06	346456	959040	3.38455e+06	882513	1.10202e+06	218318
stroke039-1	I	plasma	yes	1.31529e+06	2.26569e+07	4.4794e+06	353878	1.03977e+07	2.71257e+06	1.49393e+07	1.97105e+07	1.50438e+07	1.69782e+06	1.01567e+07	4.12074e+07	6.79652e+06	522170	1.22008e+07	2.28224e+06	252275	9.25562e+06	6.88332e+06	1.18257e+06	867686	1.14943e+06	4.68516e+06	1.36433e+06	1.34892e+06	1.43946e+07	1.10051e+06	654807	2.5754e+06	1.66775e+06	602144	1.53738e+06	556034	1.21189e+06	1.25607e+06	2.76523e+06	672148	371312	1.45416e+07	1.30037e+07	272522	832843	2.23759e+06	579374	1.11115e+06	230178
stroke039-2	II	plasma	yes	1.25969e+06	3.69943e+07	4.19946e+06	335295	9.57503e+06	2.46369e+06	1.3901e+07	1.83186e+07	1.36009e+07	1.77838e+06	9.29808e+06	3.75645e+07	5.72188e+06	483355	1.27088e+07	2.2629e+06	241499	8.91905e+06	6.72174e+06	1.13626e+06	820580	1.08297e+06	4.48092e+06	1.29322e+06	1.14686e+06	1.37262e+07	1.05799e+06	586645	3.31698e+06	1.71914e+06	711005	1.41006e+06	506692	1.35694e+06	1.15666e+06	2.67542e+06	658305	373059	1.3789e+07	1.14183e+07	319731	698568	2.21783e+06	496539	671973	209576
stroke039-3	III	plasma	yes	1.32211e+06	3.54895e+07	4.28111e+06	370529	1.00434e+07	2.7448e+06	1.45573e+07	1.80787e+07	1.44111e+07	1.8598e+06	8.82241e+06	3.5351e+07	6.75442e+06	499179	1.21249e+07	2.34093e+06	272108	9.21089e+06	6.80648e+06	1.15461e+06	858186	1.09592e+06	4.74836e+06	1.47937e+06	1.32408e+06	1.39763e+07	1.10881e+06	656220	2.81563e+06	1.74266e+06	668184	1.28056e+06	724480	1.36167e+06	1.26837e+06	2.84024e+06	674590	422789	1.58458e+07	1.17856e+07	232818	816387	2.1797e+06	452051	1.0846e+06	224580
stroke041-1	I	plasma	no	1.47393e+06	4.40003e+07	5.52503e+06	319169	1.24832e+07	2.95431e+06	1.88506e+07	1.7335e+07	1.87426e+07	2.15182e+06	1.04182e+07	4.15288e+07	7.09303e+06	568813	8.39087e+06	2.37655e+06	1.15696e+06	1.31208e+07	9.94903e+06	1.74294e+06	1.10553e+06	1.17823e+06	2.76651e+06	1.35408e+06	1.47306e+06	6.43298e+06	1.46948e+06	511103	6.33942e+06	1.51612e+06	659802	2.29364e+06	490109	1.91522e+06	1.00326e+06	2.54321e+06	972452	232541	1.0611e+07	2.52209e+06	360317	659325	2.4972e+06	631530	1.0416e+06	400938
stroke041-2	II	plasma	no	1.3546e+06	6.83005e+07	5.05432e+06	288482	1.17338e+07	2.58441e+06	1.78423e+07	1.54439e+07	1.68692e+07	2.04331e+06	9.45811e+06	3.73513e+07	6.45301e+06	512429	7.16864e+06	2.21341e+06	1.05886e+06	1.19012e+07	9.4889e+06	1.56016e+06	1.03686e+06	1.03343e+06	2.54465e+06	1.3042e+06	1.38252e+06	5.68406e+06	1.4143e+06	353748	5.83378e+06	1.309e+06	571212	1.45054e+06	465287	1.73379e+06	953531	2.36665e+06	823954	229444	9.00537e+06	2.24324e+06	288902	625732	2.34226e+06	503699	964083	360269
stroke041-3	III	plasma	no	1.42339e+06	4.81201e+07	6.39648e+06	319600	1.22497e+07	2.71852e+06	1.64884e+07	1.73582e+07	1.84511e+07	2.16027e+06	1.04918e+07	4.1851e+07	6.74064e+06	546511	8.51503e+06	2.20912e+06	1.15331e+06	1.27812e+07	1.04034e+07	1.60506e+06	1.03107e+06	1.07033e+06	2.63525e+06	1.14276e+06	1.53911e+06	6.2681e+06	1.4583e+06	436021	6.30241e+06	1.50774e+06	1.08992e+06	1.82123e+06	473582	1.66413e+06	931472	2.49056e+06	882137	245811	9.93896e+06	2.24483e+06	518050	585127	2.36446e+06	547169	1.02135e+06	387840
stroke042-1	I	plasma	no	1.02496e+06	7.58462e+06	6.78965e+06	888589	8.88677e+06	4.15841e+06	4.22391e+06	2.36196e+07	3.8753e+06	3.00473e+06	4.80735e+06	1.0592e+07	4.40983e+06	1.39972e+06	2.91998e+06	3.01752e+06	980753	5.98859e+06	1.43035e+07	4.30031e+06	2.22401e+06	1.67643e+06	5.37736e+06	1.88001e+06	5.02896e+06	2.91897e+06	5.14573e+06	1.05236e+06	7.20844e+06	2.84759e+06	920550	1.63948e+06	627872	1.48513e+06	2.43788e+06	2.02588e+06	1.55247e+06	2.08526e+06	8.86015e+06	2.45692e+06	1.31819e+06	927862	3.59618e+06	1.61626e+06	1.16183e+06	586654
stroke042-2	II	plasma	no	1.01337e+06	4.24332e+07	9.30825e+06	388887	1.11954e+07	2.80495e+06	1.85829e+07	9.97084e+06	1.69356e+07	2.9448e+06	7.44869e+06	3.65715e+07	7.05191e+06	803947	9.05358e+06	3.86763e+06	798152	1.14893e+07	1.00402e+07	2.66032e+06	1.15656e+06	1.52854e+06	1.925e+06	1.74804e+06	2.14287e+06	2.92872e+06	2.00818e+06	422302	5.71824e+06	1.90652e+06	232055	1.56159e+06	462645	840609	1.95862e+06	3.22668e+06	905799	317725	1.03685e+07	6.62608e+06	83848.3	449970	2.68364e+06	674400	1.58276e+06	501214
stroke042-3	III	plasma	no	1.06128e+06	3.42216e+07	9.05748e+06	362541	1.11432e+07	2.60555e+06	1.87101e+07	1.69288e+07	1.75447e+07	2.9556e+06	8.19471e+06	4.0183e+07	8.01247e+06	709018	9.79934e+06	3.68317e+06	833081	1.17073e+07	1.01928e+07	2.46113e+06	1.13718e+06	1.62084e+06	2.16019e+06	1.80915e+06	1.99014e+06	3.29314e+06	1.93671e+06	415349	5.4416e+06	1.74979e+06	145609	1.042e+06	1.28018e+06	884004	1.93642e+06	2.99233e+06	944148	274182	9.31768e+06	7.47447e+06	103779	492822	2.83785e+06	801231	1.46576e+06	378112
stroke043-1	I	plasma	no	1.44224e+06	1.61879e+07	9.17733e+06	507616	1.19846e+07	3.62402e+06	2.16245e+07	1.87938e+07	1.82136e+07	3.01575e+06	9.28821e+06	3.03097e+07	1.0169e+07	967392	6.83919e+06	3.05425e+06	668567	1.18898e+07	1.11472e+07	3.03441e+06	1.78334e+06	2.37065e+06	4.31108e+06	3.09727e+06	2.49046e+06	7.06312e+06	2.45172e+06	556250	3.09845e+06	2.16756e+06	917972	2.80475e+06	540197	1.91892e+06	1.00241e+06	4.92569e+06	1.37768e+06	274998	1.03767e+07	6.26158e+06	316641	645406	3.50031e+06	495595	1.65872e+06	504414
stroke043-2	II	plasma	no	1.20245e+06	2.37397e+07	7.56288e+06	447208	1.06155e+07	2.88319e+06	2.08792e+07	1.76485e+07	1.6846e+07	2.4508e+06	9.42682e+06	4.05053e+07	8.35607e+06	739016	9.74409e+06	2.86527e+06	568190	1.07872e+07	9.46074e+06	2.46173e+06	1.45064e+06	1.98934e+06	3.96167e+06	2.08746e+06	1.87906e+06	7.26284e+06	2.20791e+06	652384	2.4675e+06	1.94812e+06	567037	1.87701e+06	634746	1.64656e+06	783324	4.05327e+06	1.11382e+06	217464	1.5408e+07	5.40473e+06	274354	567288	2.94369e+06	720014	1.43103e+06	430838
stroke043-3	III	plasma	no	980001	4.41685e+07	7.87247e+06	437264	1.00359e+07	2.14037e+06	1.88412e+07	1.77265e+07	1.57856e+07	2.22766e+06	9.25074e+06	4.19567e+07	8.27735e+06	634590	9.4974e+06	2.31922e+06	537035	1.02717e+07	8.13833e+06	2.13436e+06	1.27293e+06	1.9743e+06	3.40835e+06	1.84909e+06	1.66721e+06	6.80649e+06	1.85637e+06	570447	2.26303e+06	1.80396e+06	513640	1.61188e+06	559332	1.3769e+06	833608	3.67058e+06	1.05741e+06	169148	1.19309e+07	5.7522e+06	250454	451353	2.55939e+06	752028	1.24839e+06	601605
stroke044-1	I	plasma	no	795279	2.70635e+07	9.52316e+06	331896	1.46107e+07	2.9828e+06	1.93323e+07	1.71309e+07	1.73459e+07	2.88424e+06	9.76396e+06	3.96543e+07	8.59012e+06	780302	1.28401e+07	4.8135e+06	268753	1.10852e+07	1.01443e+07	1.47603e+06	979762	2.08039e+06	2.01001e+06	2.01928e+06	1.58562e+06	7.52222e+06	1.5753e+06	477305	2.67796e+06	1.66755e+06	173447	719444	783214	1.10232e+06	3.45165e+06	2.95138e+06	788923	296890	1.61452e+07	1.19526e+06	121586	914762	2.54654e+06	855070	1.13622e+06	430270
stroke044-2	II	plasma	no	875661	3.89776e+07	1.02747e+07	316650	1.45003e+07	2.92058e+06	1.90991e+07	1.672e+07	1.66098e+07	2.78133e+06	9.1429e+06	3.56287e+07	8.70414e+06	762117	9.9318e+06	4.76842e+06	264183	1.11353e+07	1.01579e+07	1.78009e+06	970091	2.03594e+06	2.01538e+06	2.26169e+06	1.86391e+06	7.517e+06	1.66008e+06	507451	2.73705e+06	1.64194e+06	131248	723433	631950	1.20127e+06	3.25893e+06	2.94534e+06	796115	302888	1.19088e+07	1.11725e+06	50677.4	943510	2.63007e+06	990657	991025	278713
stroke044-3	III	plasma	no	799108	4.23469e+07	9.80007e+06	375798	1.36038e+07	3.188e+06	2.07859e+07	1.4888e+07	1.25749e+07	2.82371e+06	7.74356e+06	3.56799e+07	9.29637e+06	721596	1.23343e+07	4.98656e+06	251322	1.06202e+07	1.02304e+07	1.8206e+06	885204	2.21457e+06	1.83329e+06	2.16236e+06	1.78789e+06	7.30668e+06	1.75619e+06	475084	2.83474e+06	1.67948e+06	246243	711446	778188	1.22158e+06	2.85889e+06	3.15602e+06	772956	368338	1.15172e+07	1.21761e+06	139130	994659	2.66073e+06	878937	1.12225e+06	338328
stroke045-1	I	plasma	no	1.20494e+06	6.04018e+07	5.89677e+06	371112	6.56525e+06	1.96772e+06	1.42213e+07	1.5713e+07	1.29473e+07	1.7629e+06	8.8935e+06	4.38291e+07	6.55794e+06	490787	1.43622e+07	1.93427e+06	522325	9.34622e+06	6.98397e+06	1.72852e+06	1.26136e+06	1.21757e+06	3.39678e+06	1.75405e+06	1.52158e+06	52435.7	1.65277e+06	621220	2.00847e+06	1.63723e+06	448943	2.39652e+06	812295	1.32739e+06	1.12789e+06	2.9875e+06	924201	155930	1.62127e+07	2.64809e+06	227480	570282	2.94451e+06	615125	1.14426e+06	434743
stroke045-2	II	plasma	no	1.06904e+06	7.50636e+07	5.9151e+06	356429	5.98124e+06	1.95734e+06	1.36596e+07	1.49312e+07	8.49294e+06	1.67673e+06	8.07978e+06	4.39054e+07	6.29314e+06	453081	1.35564e+07	1.91973e+06	492259	7.54963e+06	6.63486e+06	1.58947e+06	1.16329e+06	1.22448e+06	3.05134e+06	1.74287e+06	1.60119e+06	39266.4	1.56269e+06	540767	1.84907e+06	1.6163e+06	598925	1.83724e+06	746609	1.22915e+06	1.1442e+06	2.66225e+06	810805	96408.4	1.55913e+07	2.46932e+06	278180	507813	2.81836e+06	609356	1.06032e+06	548846
stroke045-3	III	plasma	no	1.17801e+06	7.34965e+07	5.51076e+06	343643	5.98833e+06	1.85417e+06	1.63737e+07	1.50432e+07	1.22053e+07	1.74086e+06	8.26981e+06	4.3105e+07	5.51974e+06	533127	1.1721e+07	1.86074e+06	508076	8.61605e+06	6.5111e+06	1.5732e+06	1.22177e+06	1.22187e+06	3.23555e+06	1.73853e+06	1.51327e+06	19817.1	1.55974e+06	614983	1.86963e+06	1.58915e+06	701022	2.5329e+06	739887	1.23074e+06	887644	2.70324e+06	856219	132618	1.442e+07	2.44808e+06	332005	463975	2.8497e+06	601611	1.09174e+06	354852
stroke046-1	I	plasma	no	1.53159e+06	5.64807e+07	2.43784e+06	44608.4	7.39567e+06	1.33331e+06	9.8115e+06	2.10522e+07	1.79942e+07	1.10238e+06	3.40444e+07	1.48156e+07	2.83185e+06	286888	1.19325e+07	3.69062e+06	158222	7.89027e+06	4.42168e+06	565735	576570	2.38714e+06	808186	1.18623e+06	760017	8.38878e+06	391224	354111	5.8481e+06	2.05796e+06	120117	1.04462e+06	384075	463960	1.04864e+07	2.44664e+06	818159	219629	2.79897e+07	1.60767e+06	114532	892599	1.28008e+06	253050	461001	203168
stroke046-2	II	plasma	no	1.585e+06	4.40321e+07	2.23844e+06	74491.1	7.56655e+06	1.36152e+06	8.24031e+06	2.13774e+07	2.02788e+07	1.0848e+06	3.55069e+07	1.59599e+07	2.68356e+06	298209	1.32423e+07	3.41213e+06	153074	7.07187e+06	4.10493e+06	580780	593201	2.81127e+06	1.03129e+06	1.47956e+06	840677	9.05825e+06	390745	583127	6.28112e+06	2.19832e+06	123872	1.34877e+06	354118	539981	1.06411e+07	2.84667e+06	740714	233063	2.88903e+07	1.64654e+06	72421.2	927850	1.31874e+06	262682	530342	191119
stroke046-3	III	plasma	no	1.49244e+06	4.82398e+07	1.79768e+06	58227.3	7.47237e+06	1.08773e+06	7.09859e+06	2.00451e+07	2.11883e+07	867273	3.71608e+07	1.71196e+07	2.48833e+06	283489	1.22639e+07	2.46713e+06	177570	5.14225e+06	3.46039e+06	538523	562832	3.00943e+06	1.09023e+06	1.31507e+06	819470	1.05631e+07	337465	405237	4.64914e+06	2.51238e+06	81648.8	1.51948e+06	161258	602619	1.01141e+07	2.25437e+06	708140	185746	2.92907e+07	1.65239e+06	200034	874245	1.38792e+06	362095	344784	225502
stroke047-1	I	plasma	no	1.20906e+06	3.54541e+07	3.30006e+06	93222	5.6788e+06	1.34544e+06	1.71788e+07	1.12438e+07	1.85047e+07	900363	2.26967e+07	3.06441e+07	2.35406e+06	700799	1.02383e+07	806047	772345	5.70675e+06	3.79202e+06	1.25449e+06	859080	2.36604e+06	1.18118e+06	1.13242e+06	974489	1.27571e+07	805491	619908	3.40094e+06	2.91622e+06	125165	3.4797e+06	145668	861754	3.26777e+06	1.81514e+06	1.08271e+06	150194	2.97535e+07	1.46829e+07	259003	679336	1.10607e+06	147493	477946	222576
stroke047-2	II	plasma	no	1.07202e+06	3.88509e+07	3.10144e+06	85768.1	5.7615e+06	1.39511e+06	1.66043e+07	1.13959e+07	1.63391e+07	953515	2.30245e+07	3.16749e+07	2.50826e+06	226506	9.88143e+06	903780	736090	6.67628e+06	3.98378e+06	1.20115e+06	846410	2.14347e+06	1.06137e+06	1.16074e+06	1.00126e+06	1.13536e+07	764261	760280	3.06486e+06	2.85986e+06	125446	3.62918e+06	131162	924581	4.52945e+06	1.83717e+06	1.04284e+06	125245	2.87352e+07	1.47224e+07	92041.4	607372	1.21138e+06	156566	488095	202088
stroke047-3	III	plasma	no	950314	6.42374e+07	2.47961e+06	75895.6	4.99389e+06	1.14012e+06	1.42838e+07	1.01013e+07	1.49572e+07	855025	2.16345e+07	2.9942e+07	2.16906e+06	637714	8.90232e+06	731221	612092	5.3654e+06	3.20103e+06	1.01964e+06	760215	1.9713e+06	966740	1.06096e+06	812505	1.08042e+07	660842	557625	2.80175e+06	2.7144e+06	70788.1	3.49434e+06	146550	1.00827e+06	4.45337e+06	1.54044e+06	922037	139032	2.43572e+07	1.28797e+07	96898.5	548004	1.04373e+06	152656	418471	182774
ICH- intracranial haemorrhage
[truncated: 134 more columns]
